# Supplementary material for: Environmental Water and Sediment Microbial Communities Shape Intestine Microbiota for Host Health: The Central Dogma in an Anthropogenic Aquaculture Ecosystem
Source: Front Microbiol. 2021 Nov 2;12:772149. doi: 10.3389/fmicb.2021.772149 (PMC8593368; doi:10.3389/fmicb.2021.772149)
Supplement: Supplementary file 1 [file Data_Sheet_1.ZIP]

Archive with 25 entries (22 files):
- Supplementary Materials/
- Supplementary Materials/Supplementary Figures/
- Supplementary Materials/Supplementary Figures/FIGURE S1.tif
- Supplementary Materials/Supplementary Figures/FIGURE S10.tif
- Supplementary Materials/Supplementary Figures/FIGURE S2.tif
- Supplementary Materials/Supplementary Figures/FIGURE S3.tif
- Supplementary Materials/Supplementary Figures/FIGURE S4.tif
- Supplementary Materials/Supplementary Figures/FIGURE S5.tif
- Supplementary Materials/Supplementary Figures/FIGURE S6.tif
- Supplementary Materials/Supplementary Figures/FIGURE S7.tif
- Supplementary Materials/Supplementary Figures/FIGURE S8.tif
- Supplementary Materials/Supplementary Figures/FIGURE S9.tif
- Supplementary Materials/Supplementary Materials.docx
- Supplementary Materials/Supplementary Tables/
- Supplementary Materials/Supplementary Tables/Table S1.xlsx
- Supplementary Materials/Supplementary Tables/Table S10.xlsx
- Supplementary Materials/Supplementary Tables/Table S11.xlsx
- Supplementary Materials/Supplementary Tables/Table S13.xlsx
- Supplementary Materials/Supplementary Tables/Table S16.xlsx
- Supplementary Materials/Supplementary Tables/Table S2.xlsx
- Supplementary Materials/Supplementary Tables/Table S3.xlsx
- Supplementary Materials/Supplementary Tables/Table S5.xlsx
- Supplementary Materials/Supplementary Tables/Table S6.xlsx
- Supplementary Materials/Supplementary Tables/Table S8.xlsx
- Supplementary Materials/Supplementary Tables/Table S9.xlsx
