# Supplementary material for: Environmental Water and Sediment Microbial Communities Shape Intestine Microbiota for Host Health: The Central Dogma in an Anthropogenic Aquaculture Ecosystem
Source: Front Microbiol. 2021 Nov 2;12:772149. doi: 10.3389/fmicb.2021.772149 (PMC8593368; doi:10.3389/fmicb.2021.772149)
Supplement: Supplementary file 1 [file Data_Sheet_1.ZIP › Supplementary Materials/Supplementary Tables/Table S1.xlsx]

## Sheet: Sheet1
Table S1 Characteristics of sampling sites of six regional sites
Sample ID	Province	City	Date (mm/dd/yyyy)	Latitude (◦N)	Longitude (◦E)	Area (m2)
ZH1	Guangdong	Zhuhai	06/26/2017	22.3681	113.22	≈ 3,300
ZH2			06/26/2017	22.3681	113.221	≈ 3,300
ZH3			06/26/2017	22.3681	113.221	≈ 3,300
ZH4			06/26/2017	22.3683	113.221	≈ 3,300
ZH5			08/04/2017	22.3681	113.221	≈ 3,300
ZH6			08/04/2017	22.3683	113.221	≈ 3,300
ZH7			08/04/2017	22.3683	113.221	≈ 3,300
ZH8			08/04/2017	22.3681	113.221	≈ 3,300
ZH9			08/04/2017	22.3681	113.222	≈ 3,300
ZH10			08/09/2017	22.4119	113.646	≈ 3,300
ZH11			08/09/2017	22.4122	113.646	≈ 3,300
ZH12			08/09/2017	22.4119	113.646	≈ 3,300
ZH13			08/09/2017	22.4119	113.647	≈ 3,300
ZH14			08/09/2017	22.4125	113.646	≈ 3,300
ZS1		Zhongshan	08/09/2017	22.5042	113.384	≈ 3,300
ZS2			08/09/2017	22.5042	113.384	≈ 3,300
ZS3			08/09/2017	22.5044	113.384	≈ 3,300
ZS4			08/09/2017	22.5044	113.384	≈ 3,300
YJ1		Yangjiang	07/24/2017	21.7156	111.9	≈ 3,300
YJ2			07/24/2017	21.7156	111.899	≈ 3,300
YJ3			07/24/2017	21.7208	111.911	≈ 3,300
DB1		Maoming	07/19/2017	21.5458	111.383	≈ 3,300
DB2			07/19/2017	21.5458	111.384	≈ 3,300
DB3			07/19/2017	21.5456	111.383	≈ 3,300
DB4			07/19/2017	21.5456	111.384	≈ 3,300
DB5			07/19/2017	21.5447	111.38	≈ 3,300
DB6			07/20/2017	21.5447	111.38	≈ 3,300
DB7			07/20/2017	21.5447	111.379	≈ 3,300
DB8			07/20/2017	21.5456	111.38	≈ 3,300
DB9			07/20/2017	21.545	111.38	≈ 3,300
DB10			07/21/2017	21.545	111.38	≈ 3,300
DB11			07/21/2017	21.545	111.379	≈ 3,300
DB12			07/21/2017	21.5453	111.38	≈ 3,300
DB13			07/22/2017	21.5483	111.382	≈ 3,300
DB14			07/22/2017	21.5481	111.382	≈ 3,300
DB15			07/22/2017	21.5478	111.382	≈ 3,300
DB16			08/12/2017	21.5497	111.381	≈ 3,300
DB17			08/12/2017	21.5497	111.381	≈ 3,300
DB18			08/12/2017	21.5497	111.38	≈ 3,300
DB19			08/12/2017	21.5497	111.381	≈ 3,300
DB20			08/12/2017	21.5494	111.381	≈ 3,300
DB21			08/12/2017	21.5494	111.381	≈ 3,300
DB22			08/13/2017	21.5489	111.381	≈ 3,300
DB23			08/13/2017	21.5492	111.381	≈ 3,300
DB24			08/13/2017	21.5492	111.38	≈ 3,300
DB25			08/13/2017	21.5492	111.381	≈ 3,300
DB26			08/13/2017	21.5492	111.381	≈ 3,300
DB27			08/13/2017	21.5489	111.381	≈ 3,300
DB28			08/13/2017	21.5489	111.38	≈ 3,300
QZ1	Guangxi	Qingzhou	09/26/2017	21.9239	108.57	≈ 3,300
QZ2			09/26/2017	21.9238	108.572	≈ 3,300
QZ3			09/26/2017	21.9238	108.573	≈ 3,300
QZ4			09/26/2017	21.9238	108.573	≈ 3,300
QZ5			09/26/2017	21.9284	108.568	≈ 3,300
QZ6			09/26/2017	21.9283	108.568	≈ 3,300
QZ7			09/26/2017	21.9163	108.569	≈ 3,300
QZ8			09/26/2017	21.9164	108.568	≈ 3,300
QZ9			09/26/2017	21.9172	108.568	≈ 3,300
QZ10			09/26/2017	21.9174	108.568	≈ 3,300
QH1	Hainan	Qionghai	10/31/2024	19.2021	110.586	≈ 3,300
QH2			10/31/2023	19.2021	110.586	≈ 3,300
QH3			10/31/2022	19.2021	110.586	≈ 3,300
QH4			10/31/2021	19.2022	110.586	≈ 3,300
QH5			10/31/2020	19.2021	110.586	≈ 3,300
QH6			10/31/2019	19.2022	110.59	≈ 3,300
QH7			10/31/2018	19.3068	110.542	≈ 3,300
QH8			10/31/2017	19.3068	110.544	≈ 3,300
HK1		Haikou	10/31/2026	20.0319	110.471	≈ 3,300
HK2			10/31/2025	20.0139	110.471	≈ 3,300
ZP1	Fujian	Zhangpu	10/18/2017	24.0604	117.869	≈ 3,300
ZP2			10/18/2017	24.0605	117.869	≈ 3,300
ZP3			10/18/2017	24.0613	117.87	≈ 3,300
ZP4			10/18/2017	24.0325	117.824	≈ 3,300
ZP5			10/18/2017	24.0321	117.825	≈ 3,300
ZP6			10/18/2017	24.0319	117.824	≈ 3,300
ZP7			10/18/2017	24.0325	117.824	≈ 3,300
ZP8			10/18/2017	24.0326	117.824	≈ 3,300
ZP9			10/18/2017	24.0701	117.866	≈ 3,300
TJ1		Tianjin	09/13/2017	39.2933	117.917	≈ 3,300
TJ2			09/13/2017	39.2933	117.919	≈ 3,300
TJ3			09/13/2017	39.2933	117.917	≈ 3,300
TJ4			09/13/2017	39.2931	117.917	≈ 3,300
TJ5			09/13/2017	39.2933	117.917	≈ 3,300
TJ6			09/13/2017	39.2786	117.94	≈ 3,300
TJ7			09/13/2017	39.2933	117.915	≈ 3,300
TJ8			09/13/2017	39.2931	117.914	≈ 3,300
TJ9			09/13/2017	39.2931	117.915	≈ 3,300
TJ10			09/13/2017	39.2928	117.913	≈ 3,300
