# Supplementary material for: Environmental Water and Sediment Microbial Communities Shape Intestine Microbiota for Host Health: The Central Dogma in an Anthropogenic Aquaculture Ecosystem
Source: Front Microbiol. 2021 Nov 2;12:772149. doi: 10.3389/fmicb.2021.772149 (PMC8593368; doi:10.3389/fmicb.2021.772149)
Supplement: Supplementary file 1 [file Data_Sheet_1.ZIP › Supplementary Materials/Supplementary Tables/Table S10.xlsx]

## Sheet: Sheet1
Table S10 Taxa responsible for differences among water, shrimp intestine and sediment habitats at phylum level as determined by one-way ANOVA
	Water		Intestine		Sediment
	mean	sd	mean	sd	mean	sd	P-value	Corrected pvalue
Proteobacteria	0.1805	0.09007	0.6101	0.1598	0.3051	0.05765	2.089e-48	3.969e-47
Tenericutes	0.0003322	0.001188	0.08772	0.1312	0.01694	0.0152	5.821e-21	1.475e-20
Cyanobacteria	0.3194	0.1386	0.08509	0.08132	0.03017	0.02639	4.78e-40	4.541e-39
Bacteroidetes	0.2094	0.07948	0.05801	0.05813	0.3006	0.05869	5.988e-64	2.275e-62
Firmicutes	0.0042	0.02353	0.03957	0.07337	0.02331	0.02076	8.354e-09	1.27e-08
Fusobacteria	0.001227	0.006106	0.02947	0.04634	0.005331	0.01519	1.078e-07	1.463e-07
Patescibacteria	0.01326	0.01945	0.02493	0.02373	0.04167	0.01862	1.099e-17	2.319e-17
Actinobacteria	0.1795	0.107	0.02452	0.01769	0.03013	0.01722	1.195e-26	5.047e-26
Chloroflexi	0.03616	0.02428	0.02297	0.02659	0.08086	0.03818	1.093e-22	2.967e-22
Verrucomicrobia	0.01136	0.009321	0.007849	0.007813	0.006057	0.003358	4.489e-06	5.502e-06
Acidobacteria	0.005792	0.005723	0.002819	0.004441	0.03272	0.01513	2.897e-38	2.202e-37
Planctomycetes	0.03217	0.02746	0.002328	0.002663	0.03022	0.02594	3.466e-26	1.317e-25
Epsilonbacteraeota	0.0001016	0.0001973	0.001821	0.004935	0.003833	0.006481	4.067e-08	5.724e-08
Chlamydiae	0.001386	0.002669	0.0006353	0.0008687	0.000888	0.0009908	0.02024	0.02079
Kiritimatiellaeota	4.487e-05	8.273e-05	0.0003157	0.0005527	0.002108	0.00122	3.231e-31	2.046e-30
Gemmatimonadetes	0.00164	0.001775	0.0002999	0.0006952	0.01541	0.01259	4.98e-24	1.577e-23
unclassified_k__norank_d__Bacteria	0.0004094	0.0005537	0.0002488	0.0004803	0.004394	0.002609	5.919e-30	3.213e-29
Deinococcus Thermus	0.000688	0.001125	0.0002299	0.000859	0.00252	0.001741	1.667e-20	3.96e-20
Dependentiae	0.0004125	0.001102	0.0002157	0.0006338	0.0009258	0.001406	0.0001334	0.0001491
Synergistetes	4.408e-05	0.0001993	0.0001315	0.0004746	0.0009022	0.002181	0.000631	0.0006661
Latescibacteria	3.857e-05	6.112e-05	9.762e-05	0.0002162	0.004508	0.002996	1.138e-26	5.047e-26
BRC1	3.228e-05	0.0002186	8.187e-05	0.0002269	0.0003456	0.0003723	9.631e-10	1.525e-09
Nitrospirae	0.0001031	0.0001976	7.479e-05	0.0001576	0.005783	0.01044	3.703e-06	4.69e-06
Modulibacteria	8.66e-06	2.936e-05	7.321e-05	0.0002724	0.001931	0.00247	6.229e-11	1.029e-10
WS2	5.511e-06	2.158e-05	5.117e-05	0.000145	0.0003527	0.0009803	0.0001254	0.0001444
Spirochaetes	0.001034	0.00315	2.204e-05	5.412e-05	0.02454	0.009174	9.595e-48	1.215e-46
Hydrogenedentes	4.723e-05	0.0001058	1.338e-05	3.91e-05	8.187e-05	0.0001021	3.617e-08	5.286e-08
Rokubacteria	5.511e-06	1.885e-05	1.26e-05	4.644e-05	0.0005267	0.0009718	4.974e-06	5.906e-06
Armatimonadetes	0.0001204	0.0003339	1.181e-05	4.23e-05	0.0001637	0.0005359	0.0005627	0.0006109
Fibrobacteres	0.0001079	0.0002995	1.023e-05	2.884e-05	0.001843	0.001308	1.808e-24	6.245e-24
Elusimicrobia	1.023e-05	3.719e-05	9.447e-06	3.666e-05	0.002722	0.002894	2.723e-14	5.173e-14
Calditrichaeota	3.543e-05	6.967e-05	6.298e-06	2.262e-05	0.007256	0.006908	5.96e-18	1.332e-17
Lentisphaerae	1.496e-05	3.706e-05	2.362e-06	1.264e-05	0.006272	0.004779	3.114e-23	9.102e-23
Zixibacteria	7.872e-06	2.863e-05	1.574e-06	1.038e-05	0.0009951	0.0009727	3.494e-16	6.988e-16
Omnitrophicaeota	1.574e-06	1.038e-05	7.872e-07	7.385e-06	0.0006896	0.0007377	3.682e-14	6.663e-14
Margulisbacteria	0.000207	0.001092	7.872e-07	7.385e-06	0.0002007	0.0002427	1.414e-11	2.443e-11
Cloacimonetes	1.574e-06	1.038e-05	7.872e-07	7.385e-06	0.0004731	0.0008124	1.2e-06	1.572e-06
