# Supplementary material for: Environmental Water and Sediment Microbial Communities Shape Intestine Microbiota for Host Health: The Central Dogma in an Anthropogenic Aquaculture Ecosystem
Source: Front Microbiol. 2021 Nov 2;12:772149. doi: 10.3389/fmicb.2021.772149 (PMC8593368; doi:10.3389/fmicb.2021.772149)
Supplement: Supplementary file 1 [file Data_Sheet_1.ZIP › Supplementary Materials/Supplementary Tables/Table S11.xlsx]

## Sheet: Sheet1
Table S11 Taxa responsible for differences among water, shrimp intestine and sediment habitats at genus level as determined by one-way ANOVA
	Water		Intestine		Sediment
	mean	sd	mean	sd	mean	sd	P-value	Corrected pvalue
Vibrio	0.0007487	0.001841	0.2532	0.2123	0.002385	0.01293	2.936e-19	5.038e-18
Photobacterium	8.187e-05	0.0001821	0.1386	0.1783	0.0001267	0.0004936	1.926e-10	8.948e-10
Candidatus Bacilloplasma	2.362e-05	4.914e-05	0.07936	0.1198	9.447e-06	4.354e-05	7.091e-09	2.711e-08
Cyanobium_PCC-6307	0.1557	0.1297	0.04447	0.04966	0.0116	0.01433	4.852e-21	1.103e-19
Shewanella	0.0003322	0.001608	0.03084	0.0455	0.001238	0.002035	5.599e-10	2.478e-09
Spongiimonas	5.511e-06	2.158e-05	0.0301	0.05256	1.338e-05	4.183e-05	7.823e-07	2.2e-06
norank_f__norank_o__Saccharimonadales	0.00327	0.005936	0.01706	0.01749	0.007205	0.005652	2.151e-11	1.138e-10
ZOR0006	1.26e-05	4.523e-05	0.01617	0.02642	0.0004849	0.002865	2.197e-07	6.645e-07
Aeromonas	0.0009502	0.00293	0.01594	0.04069	0.001542	0.005117	0.0025	0.003982
norank_f__Steroidobacteraceae	0.0008636	0.001614	0.01575	0.02934	0.02127	0.02065	3.177e-17	3.563e-16
Rhodobacter	0.01206	0.01182	0.01479	0.02765	0.003216	0.003876	5.238e-11	2.561e-10
norank_f__Caldilineaceae	0.01884	0.01628	0.01469	0.02226	0.004733	0.004071	1.164e-13	8.438e-13
norank_f__norank_o__Chloroplast	0.09666	0.08701	0.01447	0.02096	0.01133	0.01856	7.539e-15	6.34e-14
Hypnocyclicus	3.07e-05	7.035e-05	0.01123	0.02491	0.0006715	0.001389	1.414e-07	4.356e-07
Propionigenium	3.149e-06	1.451e-05	0.01074	0.03539	0.0001204	0.0007067	0.006667	0.009768
unclassified_c__Gammaproteobacteria	0.001941	0.004743	0.009742	0.01963	0.005432	0.003715	7.773e-08	2.534e-07
Pseudomonas	0.00109	0.002059	0.00708	0.01971	0.001479	0.002189	0.01235	0.01717
Nodosilinea_PCC-7104	0.006539	0.01829	0.006816	0.03217	0.0006959	0.001129	0.003255	0.00506
Cetobacterium	0.001181	0.006093	0.006632	0.01612	0.003572	0.01402	0.008378	0.01195
norank_f__Chitinibacteraceae	5.589e-05	0.0001096	0.005555	0.01323	0.0001685	0.0004409	7.764e-05	0.0001612
LD29	0.007921	0.008625	0.005007	0.005633	0.00084	0.0009403	6.749e-17	7.276e-16
Planktothrix_NIVA-CYA_15	0.001132	0.004436	0.004963	0.01835	3.936e-06	1.925e-05	0.003245	0.005053
Stenotrophomonas	1.417e-05	6.048e-05	0.004858	0.009522	1.102e-05	5.134e-05	2.392e-05	5.378e-05
Tropicimonas	0.0004653	0.0006912	0.004675	0.007808	0.002281	0.002464	1.739e-12	1.125e-11
norank_f__Mycoplasmataceae	3.936e-06	2.193e-05	0.004623	0.01255	2.126e-05	4.5e-05	3.217e-05	7.119e-05
norank_f__norank_o__PeM15	0.03148	0.02789	0.004111	0.003668	0.001653	0.001887	2.185e-20	4.376e-19
Flavobacterium	0.01094	0.03001	0.004003	0.0114	0.002151	0.00454	0.01317	0.01815
Robiginitalea	0.004507	0.0104	0.003839	0.007251	0.01285	0.01392	1.126e-06	3.065e-06
Snowella_0TU37S04	0.01198	0.04492	0.003622	0.02194	0.0008337	0.002196	0.03754	0.04677
Candidatus Thiobios	0.0007006	0.002547	0.00361	0.01351	0.007633	0.009561	3.24e-09	1.285e-08
Ilumatobacter	0.001689	0.002479	0.003516	0.005377	0.006239	0.004805	2.423e-12	1.521e-11
Roseomonas	0.003974	0.008212	0.003506	0.006409	0.001993	0.002698	0.02245	0.02925
Limnothrix	0.0005692	0.001859	0.003377	0.02087	1.574e-05	6.1e-05	0.008197	0.01176
norank_f__Rhizobiales_Incertae_Sedis	0.002291	0.005868	0.003372	0.005401	0.0005259	0.0005586	8.23e-07	2.299e-06
norank_f__norank_o__PLTA13	0.0002291	0.000552	0.003313	0.005614	0.006599	0.00597	3.903e-19	6.436e-18
Defluviimonas	0.0006786	0.002351	0.003206	0.007268	0.0007951	0.0009786	0.008813	0.01254
norank_f__norank_o__1-20	0.0001929	0.0005618	0.003187	0.00734	0.003756	0.007357	2.521e-07	7.545e-07
Rhodococcus	3.936e-06	1.613e-05	0.002814	0.005045	6.849e-05	0.000195	1.192e-07	3.798e-07
norank_f__norank_o__norank_c__WS6_Dojkabacteria	0.0009636	0.002635	0.002721	0.003763	0.01279	0.0108	5.651e-18	6.989e-17
norank_f__norank_o__Run-SP154	0.0001527	0.0003795	0.002506	0.004503	0.003494	0.007765	3.741e-08	1.284e-07
norank_f__Burkholderiaceae	0.001344	0.002967	0.002433	0.00496	0.003597	0.004849	0.001007	0.001767
unclassified_f__Halieaceae	0.0004416	0.001297	0.002238	0.005635	0.003271	0.003347	1.755e-11	9.342e-11
Porphyrobacter	0.0006644	0.00132	0.002153	0.006578	0.00152	0.001887	0.0007927	0.001418
CL500-29_marine_group	0.0514	0.04917	0.0021	0.002498	0.002231	0.002013	8.612e-16	8.047e-15
Anderseniella	0.0005235	0.0009835	0.002095	0.002965	0.0004637	0.0005008	7.182e-06	1.741e-05
Acinetobacter	0.0001795	0.0007339	0.002069	0.007056	7.164e-05	0.0002174	0.01502	0.02041
norank_f__Saccharimonadaceae	0.004227	0.01495	0.001996	0.003571	0.0007353	0.001314	0.001317	0.002261
Thioclava	0.001173	0.002192	0.001913	0.003723	0.001929	0.001695	0.03377	0.04251
Sulfurovum	2.755e-05	6.083e-05	0.001808	0.004919	0.001611	0.003611	3.182e-06	8.133e-06
norank_f__Anaerolineaceae	0.000259	0.0004258	0.001775	0.003783	0.01925	0.01269	8.176e-27	4.912e-25
Gemmobacter	0.0007109	0.002618	0.001743	0.005142	0.0001228	0.000318	0.00218	0.003519
Cloacibacterium	2.44e-05	7.504e-05	0.00167	0.01258	0.0002047	0.0007663	0.04673	0.05746
Rubribacterium	0.0001378	0.000565	0.001633	0.006253	0.0002692	0.0005759	0.03422	0.04302
Psychrobacter	2.362e-05	7.344e-05	0.001604	0.006365	3.149e-06	2.077e-05	0.003534	0.005453
Rheinheimera	0.005855	0.01286	0.001572	0.004757	0.002371	0.00544	0.01451	0.01975
norank_f__Microbacteriaceae	0.01077	0.01488	0.001536	0.003213	0.000614	0.001237	2.829e-09	1.133e-08
unclassified_c__Alphaproteobacteria	0.006255	0.01608	0.001515	0.008574	0.001456	0.004025	0.02725	0.03515
norank_f__Chromatiaceae	5.825e-05	0.0001547	0.00147	0.003008	0.002302	0.004946	1.002e-07	3.216e-07
norank_f__norank_o__Actinomarinales	0.0001236	0.0001708	0.001447	0.00194	0.007292	0.008968	5.84e-16	5.711e-15
unclassified_f__Desulfobulbaceae	9.368e-05	0.0001358	0.001386	0.001645	0.004568	0.00696	3.517e-15	3.146e-14
Mariniradius	0.0005778	0.001099	0.001384	0.004047	0.004735	0.009593	0.0001411	0.0002832
norank_f__unclassified_o__Gammaproteobacteria_Incertae_Sedis	0.0008541	0.002285	0.001352	0.002093	0.007189	0.007129	3.206e-12	1.968e-11
Paraclostridium	1.181e-05	3.819e-05	0.001319	0.004793	7.242e-05	0.0001365	3.272e-05	7.223e-05
Clostridium_sensu_stricto_1	5.353e-05	0.0003985	0.001312	0.004105	0.0002716	0.001233	0.006854	0.01001
CL500-3	0.02875	0.02764	0.001301	0.00172	0.01645	0.02125	1.138e-19	2.08e-18
Luteolibacter	0.0008785	0.001918	0.001293	0.003496	0.0002936	0.0003496	0.0009702	0.001711
Thauera	0.0001456	0.0005249	0.001259	0.004767	0.0007321	0.001842	0.002509	0.003989
Lysinimicrobium	9.919e-05	0.0003126	0.001252	0.003229	0.0006565	0.001204	3.336e-06	8.502e-06
Synechocystis_PCC-6803	0.003942	0.01844	0.00122	0.003049	0.0001614	0.0004171	0.001341	0.002296
Hyphomicrobium	0.0002787	0.0003838	0.001176	0.002165	0.0002991	0.0003726	0.0009241	0.001633
norank_f__norank_o__SZB30	4.645e-05	8.895e-05	0.001153	0.002401	0.001301	0.001837	4.118e-11	2.074e-10
OM60NOR5_clade	0.0002661	0.001051	0.001153	0.003306	0.001718	0.002859	1.825e-05	4.204e-05
norank_f__norank_o__norank_c__WWE3	0.002272	0.004455	0.001119	0.001315	0.004064	0.002902	4.878e-14	3.696e-13
norank_f__norank_o__SJA-15	0.0004873	0.00135	0.001065	0.001727	0.001706	0.00236	0.0001153	0.0002349
unclassified_f__Rhizobiaceae	0.0002708	0.000498	0.001023	0.002216	0.0003511	0.0003151	0.007534	0.01091
Cellvibrio	0.0003826	0.001162	0.0009754	0.003006	0.0002039	0.0003663	0.02822	0.03618
norank_f__norank_o__SAR324_cladeMarine_group_B	0.002792	0.00277	0.0009006	0.001144	0.003404	0.003737	3.888e-12	2.319e-11
Pseudorhodobacter	0.0001834	0.0008417	0.0008691	0.002939	2.204e-05	8.307e-05	0.006788	0.009929
Desulfobacterium	6.77e-05	0.000162	0.0008431	0.001228	0.002213	0.001794	1.894e-22	5.492e-21
Comamonas	3.936e-05	9.264e-05	0.0008368	0.003573	1.417e-05	4.832e-05	0.009314	0.01319
norank_f__Prolixibacteraceae	0.000603	0.0007853	0.0008305	0.001477	0.02563	0.01545	2.718e-30	3.266e-28
norank_f__norank_o__Puniceispirillales	0.0001897	0.0003877	0.000829	0.002923	0.0004023	0.0005382	0.00277	0.004373
unclassified_f__Chromatiaceae	4.408e-05	0.0001019	0.0008211	0.001552	0.001445	0.003261	7.476e-08	2.446e-07
norank_f__DEV007	0.0003259	0.0008613	0.0008164	0.002477	0.0001897	0.0002531	0.0278	0.03575
norank_f__norank_o__norank_c__CPR2	1.889e-05	4.296e-05	0.0007778	0.001581	0.0006904	0.0007324	1.304e-15	1.192e-14
unclassified_f__Burkholderiaceae	0.01179	0.0133	0.000751	0.001427	0.003939	0.006162	4.002e-14	3.125e-13
Sphingomonas	7.085e-05	0.0001337	0.0007266	0.001826	0.000233	0.0003997	1.941e-05	4.436e-05
norank_f__Saprospiraceae	0.02932	0.02536	0.0007187	0.0018	0.0259	0.01583	9.757e-35	2.735e-32
norank_f__Nodosilineaceae	2.362e-06	1.644e-05	0.0006943	0.00276	0.0002976	0.0005887	4.407e-06	1.106e-05
norank_f__Cyclobacteriaceae	0.0006125	0.001007	0.0006731	0.001088	0.009687	0.006508	2.131e-25	9.434e-24
unclassified_c__Actinobacteria	0.002142	0.001934	0.0006707	0.0007473	0.0008227	0.0005866	3.357e-09	1.325e-08
Marivita	0.009588	0.025	0.0006652	0.00161	0.0002779	0.0007181	0.0004783	0.0008822
Carboxylicivirga	5.196e-05	0.0001724	0.0006589	0.001966	0.001485	0.001755	4.477e-12	2.633e-11
norank_f__norank_o__norank_c__OM190	0.002451	0.002883	0.0006573	0.00144	0.006543	0.004788	1.438e-21	3.663e-20
unclassified_f__Stappiaceae	4.723e-05	0.0001423	0.000651	0.001745	6.14e-05	0.0001509	0.005854	0.008653
norank_f__norank_o__CCM19a	0.0001079	0.0002438	0.0006487	0.001485	0.0009525	0.001044	6.313e-12	3.612e-11
hgcI_clade	0.03278	0.04368	0.0006337	0.001563	0.0006164	0.002154	1.114e-09	4.708e-09
Methylocystis	0.0001338	0.000522	0.0006188	0.001559	0.0002834	0.0009267	0.01655	0.02222
Seohaeicola	0.0002401	0.0005231	0.0006109	0.001906	0.0004542	0.0005905	0.01813	0.02416
norank_f__Oligoflexaceae	0.002853	0.005371	0.0006101	0.001079	0.0007258	0.0006307	0.0009006	0.001595
Subgroup_23	3.779e-05	7.194e-05	0.0006038	0.001528	0.005401	0.004708	3.331e-19	5.603e-18
Merismopedia_0BB39S01	0.000444	0.00118	0.0005975	0.002353	1.181e-05	3.358e-05	0.0003364	0.00063
norank_f__norank_o__norank_c__Subgroup_17	2.677e-05	8.625e-05	0.0005904	0.001157	0.000703	0.0009261	3.598e-12	2.177e-11
Arenimonas	0.0001574	0.0003341	0.000577	0.001557	0.0007117	0.000861	1.311e-07	4.086e-07
Actibacter	4.881e-05	0.0002356	0.0005597	0.001283	0.00109	0.002907	1.609e-05	3.729e-05
Microcystis_PCC-7914	0.007784	0.01997	0.0005581	0.001964	0.0004771	0.003005	0.003914	0.005973
norank_f__norank_o__norank_c__KD4-96	3.228e-05	8.133e-05	0.000544	0.001173	0.001284	0.001375	4.849e-15	4.204e-14
Halomonas	0.0002031	0.0004435	0.0005306	0.002215	0.001421	0.002113	2.033e-06	5.359e-06
Sva0081_sediment_group	9.998e-05	0.0002272	0.0005282	0.0008301	0.003805	0.003356	1.188e-19	2.126e-18
norank_f__norank_o__OPB41	1.496e-05	4.128e-05	0.0004983	0.00114	0.001585	0.001573	1.006e-16	1.058e-15
Litorimicrobium	0.0006195	0.002767	0.0004952	0.0008081	0.0001889	0.00074	0.02247	0.02925
norank_f__SC-I-84	7.164e-05	0.0001997	0.0004794	0.001322	0.0004377	0.00146	0.001839	0.003014
unclassified_f__Nodosilineaceae	5.825e-05	0.0001522	0.0004771	0.001331	0.0005755	0.0009943	9.401e-07	2.592e-06
Altererythrobacter	0.00116	0.001896	0.0004723	0.0005154	0.001635	0.001959	7.166e-08	2.354e-07
Desulfoprunum	1.889e-05	4.896e-05	0.0004715	0.00106	9.919e-05	0.0002183	5.193e-06	1.284e-05
Desulforhopalus	2.126e-05	6.067e-05	0.0004692	0.001327	0.0003731	0.0006915	6.361e-07	1.82e-06
Silicimonas	0.0005085	0.001761	0.0004684	0.0009216	0.0008722	0.001233	0.0456	0.05615
norank_f__norank_o__OPB56	0.06774	0.06042	0.000459	0.0007691	0.01276	0.01567	8.817e-23	2.746e-21
Phyllobacterium	9.211e-05	0.0001499	0.0004582	0.000712	0.0001464	0.0001574	9.084e-06	2.177e-05
norank_f__Desulfobacteraceae	6.14e-05	8.366e-05	0.0004448	0.001232	0.004018	0.002439	6.558e-29	5.014e-27
Exiguobacterium	1.181e-05	4.098e-05	0.000444	0.001126	2.047e-05	7.136e-05	0.001416	0.002406
norank_f__Ilumatobacteraceae	0.01528	0.03203	0.0004377	0.0008732	0.001019	0.001776	6.571e-06	1.602e-05
JTB255_marine_benthic_group	3.936e-05	0.0001111	0.0004283	0.0009048	0.003308	0.004654	4.224e-11	2.114e-10
Allorhizobium-Neorhizobium-Pararhizobium-Rhizobium	0.00017	0.0005114	0.0004275	0.0008483	0.0001016	0.0002615	0.002797	0.004404
Chryseobacterium	2.834e-05	0.0001791	0.0004259	0.001115	3.149e-06	1.451e-05	0.00118	0.002058
norank_f__A4b	0.005307	0.007515	0.0004141	0.0007369	0.00657	0.005654	1.515e-20	3.186e-19
Blvii28_wastewater-sludge_group	1.496e-05	3.993e-05	0.0004117	0.002816	0.002817	0.002393	8.497e-19	1.232e-17
Escherichia Shigella	7.872e-07	7.385e-06	0.0004015	0.001118	1.338e-05	4.313e-05	0.0001869	0.0003707
Bacillus	1.181e-05	3.358e-05	0.0003944	0.0006459	8.974e-05	0.0001346	5.612e-11	2.728e-10
Iamia	3.228e-05	0.0001091	0.0003936	0.001565	0.0002165	0.0002943	2.487e-07	7.471e-07
norank_f__Sandaracinaceae	0.0006613	0.001201	0.0003928	0.0009164	0.004847	0.00771	9.282e-07	2.568e-06
Desulfofustis	1.811e-05	4.982e-05	0.000392	0.0008372	0.0004448	0.0005111	1.213e-13	8.719e-13
unclassified_o__Rhizobiales	0.0006542	0.0008546	0.0003857	0.0008715	0.0001874	0.0002321	4.086e-06	1.029e-05
Enterobacter	3.07e-05	0.000144	0.000385	0.001012	2.519e-05	0.0001082	0.005075	0.007568
unclassified_f__Microcystaceae	0.0002259	0.0005494	0.0003826	0.001526	6.849e-05	0.0002177	0.01074	0.01508
Phormidium_MBIC10003	5.196e-05	0.0003428	0.0003747	0.001122	0.0005888	0.001115	2.021e-05	4.607e-05
Synechococcus_CC9902	0.00205	0.007815	0.00037	0.0009643	0.0001677	0.0004252	0.01941	0.02579
Halochromatium	1.574e-05	5.43e-05	0.0003613	0.0009191	0.0004046	0.0009111	3.383e-06	8.595e-06
Candidatus Competibacter	7.872e-05	0.0001618	0.0003558	0.000634	0.0004259	0.0008146	1.682e-06	4.478e-06
unclassified_f__Beijerinckiaceae	0.0002322	0.0003307	0.000355	0.0007272	0.0001149	0.0001269	0.000238	0.0004581
norank_f__Lentimicrobiaceae	0.0002	0.000265	0.0003519	0.0006349	0.01906	0.009931	4.766e-36	4.008e-33
Desulfomicrobium	0.0001346	0.0003452	0.000333	0.0008666	0.002233	0.003995	4.023e-06	1.019e-05
Desulfosarcina	3.306e-05	7.645e-05	0.0003322	0.000609	0.002206	0.002616	4.271e-14	3.296e-13
norank_f__67-14	0.0007187	0.0007731	0.0003283	0.0005513	0.0004243	0.0004632	0.0007283	0.001309
Corynebacterium_1	1.574e-06	1.038e-05	0.0003196	0.001114	2.362e-06	1.264e-05	0.0278	0.03575
IMCC26207	0.0001039	0.000126	0.0003149	0.0004142	0.0006101	0.0004701	4.648e-18	5.834e-17
Brevundimonas	0.0001795	0.0004442	0.000307	0.0006006	8.345e-05	0.0002641	0.00408	0.006205
norank_f__norank_o__Gaiellales	0.0004928	0.0005491	0.000307	0.0005269	0.0006715	0.0005689	0.0001002	0.0002045
norank_f__NS9_marine_group	0.007682	0.01314	0.000307	0.0006861	0.004038	0.003147	2.539e-21	5.932e-20
Motilimonas	1.574e-06	1.477e-05	0.0003062	0.001605	2.913e-05	0.0001264	0.02965	0.03779
Candidatus Alysiosphaera	2.991e-05	0.0001091	0.0003054	0.0007352	0.0004857	0.0006622	4.957e-10	2.217e-09
Desulfopila	2.047e-05	5.055e-05	0.0003047	0.0004707	0.0006495	0.0009626	1.953e-12	1.254e-11
unclassified_f__Hyphomicrobiaceae	9.132e-05	0.0001134	0.0003007	0.0003713	0.0002181	0.0002359	1.523e-08	5.521e-08
Lactococcus	1.574e-06	1.038e-05	0.0002984	0.0009599	7.872e-06	3.703e-05	0.005939	0.008762
norank_f__norank_o__KI89A_clade	0.0008557	0.0008259	0.0002944	0.0006394	0.002293	0.001247	3.947e-27	2.553e-25
Marinovum	3.07e-05	0.0001039	0.0002936	0.001082	0.0002629	0.0008614	0.004601	0.006935
Kosakonia	6.298e-06	2.903e-05	0.0002889	0.0004424	3.149e-06	1.792e-05	6.903e-08	2.277e-07
unclassified_c__Deltaproteobacteria	0.004612	0.007083	0.0002716	0.0005041	0.00296	0.003451	1.652e-14	1.349e-13
Bdellovibrio	0.002028	0.003439	0.0002677	0.0005947	0.001693	0.0009292	3.096e-24	1.183e-22
norank_f__Propionibacteriaceae	3.07e-05	6.631e-05	0.0002669	0.0003766	0.0005707	0.0005863	4.087e-17	4.463e-16
Mycobacterium	0.001241	0.001327	0.0002535	0.0002867	0.0003692	0.0003286	5.965e-10	2.626e-09
norank_f__norank_o__Subgroup_7	6.77e-05	0.000122	0.0002535	0.0004921	0.003076	0.002721	1.154e-18	1.644e-17
norank_f__Desulfobulbaceae	3.385e-05	7.2e-05	0.0002511	0.0007721	0.001684	0.00425	9.669e-05	0.0001983
norank_f__norank_o__norank_c__Gemmatimonadetes	0.0008431	0.001733	0.0002496	0.0006928	0.01071	0.01288	2.726e-12	1.686e-11
unclassified_k__norank_d__Bacteria	0.0004094	0.0005537	0.0002488	0.0004803	0.004394	0.002609	5.919e-30	5.531e-28
Candidatus Aquiluna	0.02174	0.02769	0.0002472	0.0004725	0.0003267	0.0007866	1.417e-10	6.734e-10
Legionella	0.0008211	0.001591	0.0002464	0.0004089	3.621e-05	9.452e-05	1.153e-08	4.29e-08
Roseibacterium	0.00156	0.003088	0.0002448	0.00117	7.557e-05	0.0002312	4.618e-05	9.958e-05
norank_f__Marinifilaceae	7.636e-05	0.0003087	0.0002425	0.001217	0.0004086	0.0008288	0.001806	0.002967
Terrimicrobium	0.0002944	0.0004083	0.0002425	0.0006441	2.126e-05	4.854e-05	1.477e-09	6.151e-09
Staphylococcus	3.149e-06	1.451e-05	0.0002314	0.000824	1.574e-06	1.038e-05	0.02617	0.03385
norank_f__Lachnospiraceae	3.149e-06	1.792e-05	0.0002299	0.001141	7.557e-05	0.0002338	0.003651	0.005613
norank_f__norank_o__norank_c__Anaerolineae	3.621e-05	7.645e-05	0.0002299	0.0004421	0.00663	0.01042	5.395e-10	2.401e-09
norank_f__norank_o__Ardenticatenales	2.44e-05	4.818e-05	0.0002236	0.0003491	0.003079	0.002616	1.859e-21	4.467e-20
Novosphingobium	0.001312	0.003172	0.0002149	0.0002818	0.001044	0.001482	1.302e-07	4.086e-07
unclassified_f__Flavobacteriaceae	0.0003369	0.00117	0.0002133	0.000783	0.003995	0.01482	0.04681	0.05747
Nodularia_PCC-9350	0.01026	0.02673	0.000211	0.001004	9.998e-05	0.0003139	0.001563	0.002607
Candidatus Megaira	0.003253	0.008669	0.0002102	0.0003511	0.0001519	0.0002233	0.002168	0.003506
unclassified_f__Desulfobacteraceae	5.511e-05	7.136e-05	0.0002063	0.0003557	0.005179	0.003334	5.119e-28	3.588e-26
Desulfobacca	2.047e-05	5.163e-05	0.0002055	0.0004096	0.0003188	0.0004978	1.704e-09	7.024e-09
unclassified_f__Lachnospiraceae	3.936e-06	2.648e-05	0.0002023	0.001589	6.849e-05	0.0002159	0.01274	0.01768
norank_f__norank_o__WCHB1-41	3.464e-05	7.574e-05	0.0002007	0.0003511	0.001467	0.001307	4.118e-19	6.659e-18
Clostridium_sensu_stricto_11	3.149e-06	1.451e-05	0.0001984	0.0008034	3.779e-05	0.0001421	0.007196	0.01045
unclassified_o__Chlamydiales	0.0008463	0.00246	0.0001984	0.0005153	0.0001409	0.00035	0.02589	0.03355
unclassified_f__Saprospiraceae	0.004897	0.005317	0.0001937	0.0002909	0.00759	0.006472	1.589e-24	6.364e-23
Fulvivirga	3.464e-05	8.974e-05	0.0001929	0.0005079	0.001047	0.001452	7.75e-10	3.342e-09
norank_f__Nitriliruptoraceae	0.004444	0.006621	0.0001905	0.0004071	0.0007494	0.001763	7.25e-09	2.759e-08
[Desulfobacterium]_catecholicum_group	1.417e-05	3.663e-05	0.0001889	0.0004201	0.000237	0.0004896	5.158e-07	1.485e-06
norank_f__unclassified	1.574e-06	1.038e-05	0.0001889	0.001005	2.755e-05	9.6e-05	0.01106	0.01547
norank_f__Gemmataceae	0.0001386	0.0004662	0.0001881	0.0006364	2.598e-05	5.388e-05	0.006318	0.009289
Chthonobacter	1.889e-05	5.43e-05	0.0001795	0.0003515	5.668e-05	0.0001027	8.348e-06	2.015e-05
norank_f__norank_o__IMCC26256	3.7e-05	9.85e-05	0.0001795	0.0003087	0.0002007	0.0003356	3.476e-07	1.019e-06
unclassified_f__Oligoflexaceae	0.001921	0.005688	0.0001748	0.0003669	0.0004471	0.0009826	0.001409	0.002398
Methylomonas	4.094e-05	0.0002121	0.0001716	0.0006596	0.0004778	0.001441	0.006222	0.009164
norank_f__norank_o__Alteromonadales	7.085e-05	0.0002142	0.0001708	0.0003972	0.0002291	0.0005039	0.008357	0.01195
Lautropia	0.0007361	0.001174	0.00017	0.0003405	0.0004527	0.0005736	1.051e-06	2.879e-06
norank_f__Rhodanobacteraceae	0.001089	0.002354	0.0001685	0.0008351	0.004127	0.004139	5.11e-15	4.385e-14
unclassified_p__Patescibacteria	7.085e-06	2.358e-05	0.0001614	0.0002887	0.0008077	0.001184	6.588e-12	3.743e-11
unclassified_f__Syntrophobacteraceae	2.519e-05	6.318e-05	0.0001598	0.0003563	0.0008085	0.0009244	3.021e-13	2.083e-12
Sandaracinobacter	1.023e-05	4.523e-05	0.0001582	0.0004744	5.825e-05	0.0001565	0.000629	0.001138
norank_f__norank_o__Candidatus_Kaiserbacteria	0.001341	0.003788	0.0001574	0.0006328	0.007767	0.008327	4.419e-14	3.379e-13
norank_f__Chitinophagaceae	7.636e-05	0.0002769	0.0001567	0.0006212	0.0006266	0.001925	0.02134	0.02799
Desulfobulbus	4.645e-05	9.894e-05	0.0001559	0.0003643	0.001024	0.00143	1.838e-09	7.542e-09
[Eubacterium]_brachy_group	3.543e-05	8.136e-05	0.0001543	0.0004131	0.000999	0.001526	1.831e-08	6.552e-08
Ruegeria	3.779e-05	0.0002111	0.0001527	0.0004822	0.0002236	0.0009715	0.03842	0.04773
Gleocapsa	0.0002126	0.001041	0.0001504	0.0004798	6.298e-06	3.879e-05	0.00468	0.007041
norank_f__0319-6G20	0.0006904	0.001135	0.0001504	0.0002024	0.002459	0.002302	3.682e-17	4.074e-16
SM1A02	0.0005534	0.001279	0.0001496	0.0003676	0.00233	0.002723	1.199e-11	6.55e-11
Hydrogenophaga	0.005057	0.01088	0.0001472	0.0005223	0.003511	0.008637	1.104e-06	3.013e-06
Defluviicoccus	8.66e-06	2.304e-05	0.0001464	0.0003786	0.0004975	0.001107	2.826e-06	7.312e-06
Chloronema	1.023e-05	4.987e-05	0.0001433	0.0004409	0.0001055	0.0004295	0.00334	0.005164
unclassified_o__Clostridiales	1.26e-05	3.866e-05	0.0001425	0.0007076	0.0004464	0.001251	0.001732	0.002856
Lysobacter	7.479e-05	0.0002191	0.0001393	0.0003211	0.0004653	0.001221	0.00693	0.0101
norank_f__norank_o__Bacteroidetes_VC2.1_Bac22	0.0009644	0.002876	0.0001386	0.0004243	0.002043	0.002387	2.456e-11	1.283e-10
Thiobacillus	0.0001228	0.0002467	0.0001378	0.0004044	0.005439	0.009169	1.495e-06	4.03e-06
norank_f__B1-7BS	1.102e-05	5.547e-05	0.0001362	0.0005104	0.0002456	0.0009745	0.007538	0.01091
mle1-7	1.732e-05	4.234e-05	0.0001338	0.000257	0.0002551	0.0003393	4.029e-11	2.041e-10
norank_f__Pedosphaeraceae	0.0006329	0.000866	0.000133	0.0003251	0.00242	0.001841	1.527e-22	4.585e-21
Salinihabitans	0.0009573	0.002328	0.0001283	0.0003454	6.613e-05	0.0001295	0.0008014	0.001431
Christensenellaceae_R-7_group	8.66e-06	2.532e-05	0.000122	0.0003125	0.0003251	0.000523	1.017e-08	3.817e-08
Pedomicrobium	0.0004684	0.0005305	0.0001197	0.0001849	0.0001275	0.0001514	1.248e-07	3.958e-07
Fodinicola	1.574e-05	4.422e-05	0.0001181	0.0002628	0.0003259	0.0005124	6.837e-09	2.626e-08
Thermus	1.574e-06	1.038e-05	0.0001181	0.0002407	7.872e-07	7.385e-06	5.335e-05	0.0001142
Ralstonia	5.511e-05	0.0002894	0.0001165	0.000276	1.496e-05	4.388e-05	0.002077	0.003373
norank_f__norank_o__Candidatus_Peregrinibacteria	0.0002244	0.0005201	0.0001157	0.0002516	0.0006117	0.0006544	3.705e-09	1.449e-08
Ignavibacterium	9.447e-05	0.0001951	0.0001149	0.0002973	0.009767	0.007608	2.905e-22	8.143e-21
norank_f__norank_o__113B434	6.298e-06	2.262e-05	0.0001141	0.000328	0.0001763	0.0002142	8.971e-12	4.963e-11
unclassified_f__Chloroflexaceae	0.001348	0.002123	0.0001141	0.0003059	5.825e-05	0.0001197	2.341e-07	7.058e-07
Aquiflexum	9.604e-05	0.0002552	0.0001126	0.0003032	0.0009179	0.001531	1.114e-05	2.632e-05
Cyanobacterium_PCC-10605	0.0007361	0.002452	0.0001126	0.0002307	1.653e-05	4.578e-05	4.004e-05	8.745e-05
norank_f__norank_o__Sva0485	2.283e-05	5.327e-05	0.0001126	0.0002032	0.002388	0.002038	2.366e-20	4.523e-19
JGI-0000079-D21	3.306e-05	0.0001482	0.0001118	0.0004174	0.0003133	0.0009581	0.009521	0.01346
Cutibacterium	7.872e-07	7.385e-06	0.000111	0.0001756	7.872e-07	7.385e-06	1.74e-07	5.302e-07
norank_f__Microscillaceae	0.0005385	0.002163	0.000111	0.0003321	0.003692	0.007185	1.228e-05	2.884e-05
norank_f__norank_o__Babeliales	0.0003165	0.001059	0.0001086	0.0005522	0.0006597	0.001025	7.849e-05	0.0001626
unclassified_f__Cyanobacteriaceae	0.000148	0.000436	0.0001079	0.0003067	9.447e-06	3.666e-05	0.0002882	0.0005484
norank_f__Bacteroidetes_BD2-2	0.0001016	0.0001565	0.0001071	0.0003224	0.01374	0.008283	1.189e-30	1.667e-28
norank_f__Blastocatellaceae	6.691e-05	0.0002136	0.0001023	0.0003295	0.0005574	0.001427	0.006344	0.009311
norank_f__ST-12K33	7.085e-06	2.358e-05	0.0001016	0.0006489	0.0007612	0.0009965	4.776e-10	2.148e-09
norank_f__JG30-KF-CM45	2.755e-05	8.373e-05	0.0001008	0.0001767	4.566e-05	6.204e-05	0.002455	0.003925
unclassified_p__Proteobacteria	0.0001567	0.0003373	0.0001008	0.0001993	0.0003818	0.0004141	3.403e-07	1.001e-06
Achromobacter	2.834e-05	0.0001939	9.998e-05	0.0001369	1.26e-05	3.569e-05	3.324e-07	9.809e-07
Acidibacter	0.003347	0.002494	9.604e-05	0.0002314	0.0005518	0.000549	1.179e-26	6.199e-25
Silvanigrella	0.001656	0.006218	9.604e-05	0.000584	0.0005668	0.0006903	2.663e-06	6.913e-06
Bradyrhizobium	7.872e-06	2.448e-05	9.525e-05	0.0003981	1.968e-05	5.937e-05	0.03297	0.04157
Phreatobacter	0.0001433	0.0004887	9.447e-05	0.0004182	1.417e-05	4.09e-05	0.01198	0.01671
norank_f__norank_o__norank_c__Latescibacteria	3.543e-05	5.557e-05	9.368e-05	0.0002101	0.003721	0.002699	7.295e-24	2.667e-22
norank_f__norank_o__SBR1031	0.0004574	0.0007116	9.132e-05	0.0001759	0.02217	0.01846	1.096e-21	2.974e-20
Rubrivivax	0.00202	0.004833	9.132e-05	0.0002985	0.0009699	0.001613	5.413e-08	1.814e-07
Woeseia	8.266e-05	0.000385	9.132e-05	0.000193	0.003332	0.00801	0.001071	0.001877
Phenylobacterium	0.0006904	0.001527	8.502e-05	0.0004719	0.0001409	0.0003009	0.002392	0.003832
unclassified_o__Oxyphotobacteria_Incertae_Sedis	1.574e-06	1.038e-05	8.423e-05	0.0003054	5.904e-05	0.0001715	0.0005172	0.0009456
norank_f__norank_o__NB1-j	2.44e-05	7.28e-05	8.345e-05	0.0003588	0.0008053	0.0007962	9.265e-15	7.714e-14
Subgroup_10	7.085e-06	2.581e-05	8.345e-05	0.0001965	0.0002456	0.0004176	2.17e-08	7.668e-08
Enhydrobacter	1.968e-05	4.45e-05	8.266e-05	0.0002485	3.936e-06	2.431e-05	0.0004298	0.0007976
norank_f__norank	3.228e-05	0.0002186	8.187e-05	0.0002269	0.0003456	0.0003723	9.631e-10	4.091e-09
norank_f__PHOS-HE36	0.0001677	0.0003046	7.794e-05	0.000168	0.00708	0.007094	6.226e-16	6.018e-15
Azospirillum	7.872e-07	7.385e-06	7.636e-05	0.0003135	0.0001291	0.0006138	0.01373	0.0188
norank_f__Veillonellaceae	4.723e-06	2.046e-05	7.479e-05	0.0003278	0.0001779	0.0006178	0.005645	0.008359
norank_f__norank_o__Gastranaerophilales	7.872e-06	2.664e-05	7.164e-05	0.0002802	0.0003149	0.0003809	2.232e-11	1.173e-10
norank_f__norank_o__GWA2-38-13b	0.0001992	0.0005121	7.085e-05	0.000122	0.0001519	0.0002974	0.008383	0.01195
unclassified_f__Ruminococcaceae	0.0005353	0.002315	7.085e-05	0.000245	0.002377	0.002219	4.663e-16	4.613e-15
norank_f__Moraxellaceae	0.0001496	0.0002686	6.928e-05	0.0001671	0.003055	0.003636	3.331e-12	2.03e-11
Nordella	0.0001039	0.0002741	6.849e-05	0.0002959	3.936e-06	1.925e-05	0.0006409	0.001157
Micromonospora	1.574e-06	1.038e-05	6.691e-05	0.0002309	2.755e-05	7.467e-05	0.0003149	0.0005911
norank_f__norank_o__norank_c__Actinobacteria	3.149e-06	1.451e-05	6.613e-05	0.0001697	9.053e-05	0.0001363	2.407e-09	9.733e-09
unclassified_f__Intrasporangiaceae	4.723e-06	2.046e-05	6.455e-05	0.0001633	0.0002259	0.0003446	2.386e-09	9.695e-09
Denitratisoma	2.362e-05	8.718e-05	6.377e-05	0.0002558	0.000174	0.0005041	0.01227	0.01709
norank_f__Cryomorphaceae	0.005601	0.01201	6.219e-05	0.0001193	0.000988	0.001774	1.455e-08	5.296e-08
unclassified_f__Prolixibacteraceae	5.511e-05	9.521e-05	6.219e-05	0.0001637	0.006856	0.006789	1.301e-15	1.192e-14
unclassified_p__Firmicutes	3.149e-05	5.84e-05	6.219e-05	0.0002439	0.001389	0.001321	8.474e-16	8.007e-15
norank_f__norank_o__Candidatus_Pacebacteria	1.102e-05	4.186e-05	6.062e-05	0.0001647	0.0001055	0.000162	3.116e-07	9.229e-07
Shivajiella	2.991e-05	0.0001039	6.062e-05	0.0001945	0.0005259	0.001312	0.001372	0.00234
Neochlamydia	2.362e-06	1.264e-05	5.983e-05	0.0001658	0.0001291	0.0002703	1.902e-06	5.031e-06
norank_f__norank_o__MBNT15	0.0001913	0.0002743	5.983e-05	0.0001156	0.002801	0.007212	1.61e-06	4.311e-06
Luteitalea	1.574e-06	1.038e-05	5.904e-05	0.0001524	5.432e-05	0.0001275	5.078e-06	1.26e-05
OLB12	0.0001944	0.0005153	5.904e-05	0.000302	0.002428	0.004797	9.147e-06	2.185e-05
Planococcus	7.872e-07	7.385e-06	5.904e-05	0.00014	3.149e-05	0.0001215	7.522e-05	0.0001574
Pseudoxanthomonas	4.881e-05	0.0001422	5.904e-05	0.0002798	1.102e-05	3.914e-05	0.0206	0.02711
Candidatus Electronema	7.872e-06	2.863e-05	5.825e-05	0.0001791	0.0007825	0.002257	0.0003512	0.0006564
Haloferula	5.511e-06	2.62e-05	5.825e-05	0.0001459	2.204e-05	5.513e-05	0.0004435	0.0008197
Parahaliea	7.085e-06	3.328e-05	5.747e-05	0.0002125	0.0002039	0.0006284	0.001864	0.003044
Desulforhabdus	7.872e-07	7.385e-06	5.668e-05	0.0002456	5.825e-05	0.000256	0.01356	0.0186
norank_f__norank_o__norank_c__Gracilibacteria	6.534e-05	0.0002112	5.668e-05	0.0001182	0.001582	0.001586	1.341e-14	1.106e-13
Peredibacter	0.0008061	0.001083	5.668e-05	0.0001656	0.000481	0.0007718	5.793e-12	3.36e-11
Fluviicola	0.006909	0.01582	5.589e-05	0.0002058	0.001304	0.003271	2.317e-06	6.058e-06
MWH-UniP1_aquatic_group	0.007486	0.006148	5.589e-05	0.0001169	0.0001393	0.0003207	1.464e-20	3.157e-19
unclassified_f__Nocardioidaceae	8.66e-06	2.742e-05	5.589e-05	0.0001687	0.0003125	0.001067	0.001515	0.002554
Citricoccus	7.872e-07	7.385e-06	5.511e-05	0.0001189	2.362e-06	1.264e-05	0.0001352	0.000272
norank_f__Vermiphilaceae	7.479e-05	0.0001678	5.432e-05	0.0001549	1.889e-05	6.62e-05	0.005305	0.007882
Sphingopyxis	8.108e-05	0.0001698	5.432e-05	0.0002312	1.496e-05	4.865e-05	0.001224	0.002118
unclassified_o__Babeliales	2.126e-05	6.067e-05	5.274e-05	0.0001474	0.0002472	0.001065	0.03016	0.03831
Cellulomonas	1.574e-06	1.038e-05	5.196e-05	0.0001555	2.755e-05	5.411e-05	3.057e-06	7.837e-06
Deferrisoma	1.496e-05	3.706e-05	5.196e-05	0.0001108	0.003213	0.00258	1.502e-21	3.715e-20
Nitrospira	2.834e-05	9.833e-05	5.196e-05	0.0001305	0.0007652	0.001291	1.337e-06	3.628e-06
Pseudanabaena_NgrPSln22	7.872e-07	7.385e-06	5.196e-05	0.0001222	1.023e-05	3.719e-05	7.663e-05	0.0001595
norank_f__norank_o__norank	5.511e-06	2.158e-05	5.117e-05	0.000145	0.0003527	0.0009803	0.0001254	0.0002541
unclassified_o__Bacteroidales	3.07e-05	7.113e-05	5.117e-05	0.000266	0.003663	0.002944	2.127e-20	4.363e-19
Desulfococcus	5.511e-06	2.158e-05	5.038e-05	0.000113	0.0005085	0.0005127	3.705e-16	3.71e-15
norank_f__BSV26	4.251e-05	0.0001031	5.038e-05	0.0001592	0.004183	0.003724	2.522e-18	3.314e-17
Ruminococcaceae_UCG-014	3.149e-06	2.327e-05	4.96e-05	0.0002611	0.0001157	0.0002632	0.000183	0.0003647
unclassified_f__Anaerolineaceae	2.598e-05	6.416e-05	4.96e-05	0.0001565	0.001769	0.001864	5.008e-14	3.76e-13
Candidatus Fritschea	5.825e-05	0.0001899	4.802e-05	0.0002703	0.0001724	0.0003458	0.01582	0.02139
Pelolinea	3.149e-06	1.451e-05	4.802e-05	0.0001185	0.000148	0.0001957	3.305e-11	1.695e-10
RBG-16-58-14	6.298e-06	2.706e-05	4.802e-05	0.0001752	0.001493	0.003073	1.045e-05	2.475e-05
SEEP-SRB1	7.872e-06	2.863e-05	4.802e-05	0.0001244	0.001122	0.0009777	4.654e-19	7.248e-18
norank_f__Xanthobacteraceae	3.149e-06	1.451e-05	4.723e-05	0.0001209	5.038e-05	0.0001439	7.651e-05	0.0001595
Paludibaculum	0.0008171	0.001622	4.723e-05	0.0001815	0.004582	0.005145	7.118e-15	6.047e-14
Chitinilyticum	2.362e-06	2.215e-05	4.645e-05	0.0001585	1.889e-05	9.26e-05	0.01286	0.01782
Ellin6067	1.653e-05	6.302e-05	4.645e-05	0.0001525	0.0002228	0.0004128	2.05e-05	4.659e-05
Prosthecobacter	0.0007408	0.00169	4.645e-05	0.0001428	0.0003716	0.000952	1.544e-05	3.588e-05
Glutamicibacter	3.149e-06	1.792e-05	4.566e-05	0.0001169	5.511e-06	2.158e-05	0.00384	0.005871
Nocardioides	8.66e-06	3.61e-05	4.566e-05	0.0001121	0.0003173	0.000756	2.713e-05	6.084e-05
norank_f__norank_o__RBG-13-54-9	6.062e-05	0.00015	4.566e-05	9.847e-05	0.002218	0.003157	9.87e-09	3.722e-08
Pleurocapsa_PCC-7319	7.872e-07	7.385e-06	4.487e-05	0.0001729	1.653e-05	6.214e-05	0.004836	0.007236
unclassified_f__Blastocatellaceae	7.872e-06	3.85e-05	4.408e-05	0.0001366	0.000159	0.0003904	0.0001995	0.0003893
norank_f__norank_o__Milano-WF1B-44	3.936e-06	1.925e-05	4.251e-05	0.0001387	6.691e-05	0.0002585	0.003796	0.005814
norank_f__AKYG1722	3.149e-06	1.451e-05	4.172e-05	0.0001094	0.0001149	0.0001995	7.836e-08	2.545e-07
unclassified_c__Oxyphotobacteria	0.0007054	0.001329	4.172e-05	0.0001824	1.338e-05	3.126e-05	8.849e-06	2.126e-05
unclassified_c__Bacteroidia	0.005818	0.006709	4.094e-05	0.0001517	0.002285	0.00142	7.898e-32	1.661e-29
[Cytophaga]_xylanolytica_group	3.543e-05	8.912e-05	4.015e-05	0.0001302	0.001814	0.001971	2.393e-13	1.691e-12
norank_f__Moduliflexaceae	7.085e-06	2.358e-05	4.015e-05	0.0001168	0.00183	0.002275	1.037e-11	5.701e-11
Candidatus Electrothrix	7.872e-07	7.385e-06	3.857e-05	0.0001547	0.0001582	0.0005014	0.001456	0.002465
unclassified_f__Microbacteriaceae	0.0002913	0.0005533	3.857e-05	0.0002034	5.511e-06	2.158e-05	9.625e-06	2.293e-05
Delftia	1.574e-06	1.038e-05	3.779e-05	0.0001233	7.872e-07	7.385e-06	0.01949	0.02586
norank_f__AB1	0.0004306	0.001483	3.7e-05	0.0001942	5.904e-05	0.000195	0.04462	0.05511
Desulfovibrio	2.362e-06	1.264e-05	3.543e-05	0.0001081	0.0002606	0.0004624	2.023e-07	6.143e-07
Limnobacter	0.001238	0.003644	3.543e-05	0.0001018	9.368e-05	0.0001526	0.0001969	0.000386
norank_f__A0839	0.006458	0.009899	3.543e-05	9.569e-05	0.004031	0.008477	1.095e-10	5.234e-10
Desulfatiglans	2.362e-05	5.134e-05	3.385e-05	0.0001184	0.001404	0.002175	1.348e-07	4.184e-07
Halioglobus	0.0002716	0.0009824	3.385e-05	0.000192	0.000133	0.0006564	0.04249	0.05255
Leptothrix	0.0003306	0.0007533	3.385e-05	9.156e-05	0.0002621	0.0007454	5.861e-05	0.0001245
Lewinella	0.0118	0.02814	3.385e-05	0.0001165	0.002074	0.004347	2.712e-07	8.087e-07
norank_f__Syntrophobacteraceae	3.149e-06	1.451e-05	3.385e-05	9.853e-05	5.038e-05	8.896e-05	7.639e-07	2.156e-06
unclassified_o__Frankiales	2.362e-06	1.264e-05	3.385e-05	8.136e-05	4.723e-05	8.439e-05	1.312e-07	4.086e-07
Candidatus Moduliflexus	1.574e-06	1.038e-05	3.306e-05	0.0001735	0.0001008	0.0002348	0.0001938	0.0003817
norank_f__Christensenellaceae	3.936e-06	1.613e-05	3.306e-05	0.0001211	0.0004361	0.0005159	3.874e-12	2.319e-11
Syntrophobacter	3.936e-06	1.613e-05	3.306e-05	9.452e-05	0.000159	0.0003752	2.894e-05	6.44e-05
Anaeromyxobacter	9.447e-06	3.004e-05	3.228e-05	8.594e-05	0.00144	0.00322	2.864e-05	6.389e-05
DSSD61	0.0001346	0.0008052	3.228e-05	0.0001207	0.0002362	0.0006978	0.01656	0.02222
Geothermobacter	6.062e-05	0.0001623	3.228e-05	8.334e-05	0.004406	0.004026	9.898e-18	1.189e-16
norank_f__norank_o__Candidatus_Moranbacteria	4.723e-06	2.529e-05	3.228e-05	8.971e-05	0.0002063	0.0003485	1.252e-07	3.958e-07
Acidaminobacter	2.755e-05	0.0001513	3.149e-05	0.0001613	0.0002181	0.0005672	0.01056	0.01485
unclassified_o__Betaproteobacteriales	0.0002086	0.0007742	3.149e-05	0.000259	0.0002803	0.0005319	0.0002316	0.0004478
Amaricoccus	1.574e-06	1.477e-05	2.991e-05	0.0001303	5.747e-05	0.0002909	0.02939	0.03751
BD1-7_clade	0.0002905	0.0007908	2.991e-05	0.0001264	0.0008644	0.001183	4.605e-10	2.082e-09
Castellaniella	3.306e-05	0.0001389	2.991e-05	0.0001228	2.362e-06	1.644e-05	0.0172	0.02296
norank_f__norank_o__Candidatus_Abawacabacteria	3.149e-06	1.451e-05	2.913e-05	0.0001435	0.0001756	0.0002803	1.662e-07	5.083e-07
Candidatus Finniella	0.0001929	0.0004018	2.834e-05	9.195e-05	2.047e-05	6.316e-05	0.0005378	0.0009789
norank_f__norank_o__Absconditabacteriales_SR1	1.653e-05	6.302e-05	2.834e-05	8.246e-05	0.0006408	0.0008898	4.913e-09	1.895e-08
Nostoc_PCC-8976	5.511e-06	3.19e-05	2.834e-05	0.000138	8.817e-05	0.0003208	0.02205	0.02887
unclassified_f__Cryomorphaceae	0.000211	0.0007505	2.834e-05	6.444e-05	0.0002724	0.0004582	2.112e-06	5.549e-06
Marinobacter	6.298e-06	2.494e-05	2.755e-05	0.0001094	0.0003535	0.0007868	9.281e-05	0.0001908
norank_f__Microtrichaceae	9.919e-05	0.0002121	2.755e-05	8.568e-05	6.77e-05	0.0001345	0.003314	0.005133
OM27_clade	0.00345	0.003947	2.755e-05	6.77e-05	0.006525	0.008596	3.658e-18	4.662e-17
Aquimonas	0.000359	0.0007602	2.677e-05	0.0001037	0.0002118	0.000492	4.077e-06	1.029e-05
norank_f__Peptococcaceae	7.872e-07	7.385e-06	2.677e-05	6.761e-05	7.164e-05	0.0001026	2.285e-10	1.05e-09
norank_f__Gemmatimonadaceae	0.0002999	0.0006509	2.598e-05	8.225e-05	0.003754	0.005002	8.608e-12	4.826e-11
norank_f__norank_o__EV818SWSAP88	7.872e-07	7.385e-06	2.598e-05	9.354e-05	1.26e-05	6.77e-05	0.0139	0.01898
norank_f__Rhodobacteraceae	1.181e-05	6.661e-05	2.598e-05	8.745e-05	0.0001952	0.000687	0.02808	0.03605
Sporichthya	3.149e-06	1.792e-05	2.598e-05	7.07e-05	9.132e-05	0.0003505	0.001363	0.00233
unclassified_f__Ilumatobacteraceae	0.002354	0.003205	2.598e-05	8.358e-05	4.33e-05	7.597e-05	8.767e-10	3.743e-09
norank_f__env.OPS_17	0.001918	0.00361	2.44e-05	5.852e-05	0.003533	0.004333	4.013e-14	3.125e-13
norank_f__NS11-12_marine_group	0.009906	0.009912	2.44e-05	5.36e-05	0.0007101	0.001069	6.262e-19	9.576e-18
Shinella	7.872e-07	7.385e-06	2.44e-05	0.0001102	4.723e-06	2.046e-05	0.03779	0.04701
Silanimonas	0.0001874	0.0003658	2.44e-05	0.0001436	0.0001102	0.0003578	0.0002567	0.0004906
norank_f__norank_o__norank_c__Subgroup_22	1.496e-05	5.194e-05	2.362e-05	7.192e-05	0.001123	0.001432	1.436e-10	6.784e-10
Pseudorhodoplanes	4.723e-06	1.756e-05	2.362e-05	6.114e-05	1.574e-05	3.597e-05	0.002153	0.003489
ADurb.Bin063-1	4.723e-06	2.738e-05	2.283e-05	8.707e-05	0.0005558	0.0008322	1.57e-08	5.668e-08
Desulfatitalea	1.023e-05	3.069e-05	2.283e-05	5.222e-05	0.0003094	0.0002896	1.641e-16	1.704e-15
norank_f__norank_o__Chitinophagales	0.001954	0.002502	2.283e-05	5.116e-05	0.00422	0.004999	6.063e-18	7.39e-17
norank_f__SB-5	4.094e-05	8.765e-05	2.283e-05	5.53e-05	0.005406	0.004128	2.917e-23	9.814e-22
unclassified_o__Alteromonadales	1.574e-06	1.038e-05	2.283e-05	0.0001307	9.84e-05	0.000353	0.01398	0.01906
GKS98_freshwater_group	0.000248	0.0007931	2.204e-05	6.605e-05	6.298e-06	2.494e-05	0.002747	0.00435
Haliscomenobacter	0.005089	0.008905	2.204e-05	4.875e-05	0.001006	0.001366	4.088e-13	2.773e-12
OM43_clade	0.001519	0.002038	2.126e-05	4.739e-05	6.613e-05	0.0003128	1.278e-09	5.346e-09
norank_f__Desulfarculaceae	3.857e-05	8.058e-05	2.047e-05	5.055e-05	0.0001645	0.0002877	2.125e-05	4.803e-05
norank_f__Thiotrichaceae	7.085e-06	2.111e-05	2.047e-05	0.000123	0.001659	0.002014	2.907e-11	1.5e-10
unclassified_f__Xanthobacteraceae	7.872e-07	7.385e-06	2.047e-05	4.598e-05	5.432e-05	0.0001854	2.97e-05	6.59e-05
Gemmatimonas	0.0004952	0.0008291	1.968e-05	7.786e-05	0.0006904	0.00123	2.155e-10	9.956e-10
Thermovirga	7.085e-06	3.936e-05	1.968e-05	8.2e-05	0.0004157	0.00123	0.004532	0.006843
unclassified_o__Ectothiorhodospirales	2.362e-06	1.264e-05	1.968e-05	0.0001081	7.242e-05	0.0001879	0.001198	0.002086
norank_f__EF100-94H03	4.645e-05	8.45e-05	1.889e-05	4.665e-05	5.353e-05	0.0001095	0.002771	0.004373
norank_f__norank_o__Bradymonadales	0.0019	0.002953	1.889e-05	4.896e-05	0.001988	0.003695	2.803e-11	1.455e-10
norank_f__Sva1033	1.732e-05	4.487e-05	1.889e-05	4.422e-05	0.003939	0.006088	8.021e-08	2.595e-07
Phaeodactylibacter	0.009947	0.01819	1.889e-05	6.785e-05	0.004168	0.003911	4.262e-19	6.762e-18
Pseudobacteriovorax	2.913e-05	9.949e-05	1.889e-05	7.025e-05	0.0001016	0.0002351	0.007803	0.01124
unclassified_f__Devosiaceae	0.0001299	0.0002735	1.889e-05	0.0001038	2.126e-05	5.882e-05	0.001548	0.002596
Desulfovirga	3.149e-06	1.792e-05	1.811e-05	5.895e-05	0.0001323	0.0002274	4.891e-07	1.414e-06
FukuN57	2.362e-05	9.21e-05	1.811e-05	0.0001139	7.872e-07	7.385e-06	0.02866	0.03668
Mangrovibacterium	7.872e-06	2.664e-05	1.811e-05	0.000128	0.0004101	0.0009055	0.0002525	0.0004836
norank_f__Methylacidiphilaceae	0.0001149	0.000302	1.811e-05	4.982e-05	2.362e-05	7.192e-05	0.01347	0.01851
norank_f__norank_o__Ga0077536	0.0002653	0.0002569	1.811e-05	8.102e-05	0.0004519	0.0002948	4.899e-30	5.15e-28
Sedimenticola	3.936e-06	1.613e-05	1.811e-05	9.306e-05	0.000185	0.0005405	0.003704	0.005684
unclassified_o__SBR1031	7.872e-07	7.385e-06	1.811e-05	0.0001026	1.181e-05	3.819e-05	0.01086	0.01523
norank_f__norank_o__norank_c__Berkelbacteria	1.574e-06	1.038e-05	1.732e-05	4.727e-05	0.0001165	0.0002591	6.929e-06	1.684e-05
Sphingorhabdus	1.574e-05	3.892e-05	1.732e-05	5.583e-05	9.998e-05	0.0001864	0.0002871	0.0005474
Aquisphaera	7.872e-07	7.385e-06	1.653e-05	4.697e-05	1.417e-05	5.372e-05	0.001002	0.001762
IheB3-7	1.338e-05	3.766e-05	1.653e-05	5.457e-05	0.001711	0.001503	7.843e-19	1.157e-17
norank_f__Ruminococcaceae	3.07e-05	6.956e-05	1.653e-05	6.033e-05	0.00278	0.002494	1.248e-18	1.749e-17
Dongia	3.936e-06	1.613e-05	1.574e-05	6.1e-05	9.84e-05	0.0002245	0.0002014	0.0003922
Hyphomonas	0.001857	0.003203	1.574e-05	4.422e-05	0.002186	0.002097	6.856e-19	1.03e-17
Leptolinea	2.362e-06	1.264e-05	1.574e-05	5.007e-05	0.000207	0.0003473	1.391e-07	4.302e-07
norank_f__norank_o__Aminicenantales	1.102e-05	3.466e-05	1.574e-05	4.782e-05	0.001826	0.002554	3.184e-09	1.269e-08
norank_f__norank_o__norank_c__Subgroup_21	1.811e-05	4.517e-05	1.574e-05	4.422e-05	0.001687	0.001424	4.406e-20	8.234e-19
norank_f__norank_o__S085	2.362e-06	1.264e-05	1.574e-05	6.366e-05	9.211e-05	0.0004006	0.02023	0.02666
norank_f__Roseiflexaceae	0.005046	0.008191	1.496e-05	3.852e-05	0.0001141	0.0002206	8.094e-10	3.473e-09
Ruminiclostridium_1	1.968e-05	4.324e-05	1.496e-05	4.26e-05	0.001058	0.001351	1.519e-10	7.138e-10
oc32	0.002239	0.001596	1.417e-05	3.663e-05	0.001008	0.0009532	1.107e-30	1.667e-28
Synechococcus_IR11	7.872e-07	7.385e-06	1.417e-05	5.163e-05	8.66e-06	2.742e-05	0.003168	0.004953
Cylindrospermopsis_CRJ1	0.003145	0.007898	1.338e-05	4.183e-05	7.794e-05	0.0002108	4.786e-05	0.0001027
Draconibacterium	2.047e-05	5.672e-05	1.338e-05	5.739e-05	0.001924	0.003406	2.433e-06	6.336e-06
Intrasporangium	1.574e-06	1.038e-05	1.338e-05	4.183e-05	4.802e-05	0.0001244	0.0001944	0.0003821
norank_f__Hydrogenedensaceae	4.723e-05	0.0001058	1.338e-05	3.91e-05	8.187e-05	0.0001021	3.617e-08	1.247e-07
norank_f__norank_o__LD1-PB3	7.872e-07	7.385e-06	1.338e-05	5.022e-05	3.621e-05	0.0002807	0.03734	0.04664
unclassified_f__Midichloriaceae	2.362e-05	8.461e-05	1.338e-05	6.021e-05	7.872e-07	7.385e-06	0.008251	0.01182
norank_f__Methyloligellaceae	1.574e-06	1.038e-05	1.26e-05	3.72e-05	1.181e-05	3.19e-05	0.001221	0.002117
norank_f__norank_o__B2M28	1.574e-06	1.038e-05	1.26e-05	6.262e-05	4.881e-05	0.0001814	0.01663	0.02227
norank_f__norank_o__Candidatus_Falkowbacteria	7.085e-06	2.111e-05	1.26e-05	3.72e-05	0.001504	0.001147	5.309e-23	1.717e-21
norank_f__norank_o__norank_c__Thermodesulfovibrionia	7.242e-05	0.000129	1.26e-05	3.866e-05	0.004406	0.008444	2.043e-08	7.279e-08
norank_f__norank_o__Vampirovibrionales	0.0003377	0.000667	1.26e-05	3.866e-05	8.896e-05	0.0002787	5.255e-06	1.296e-05
norank_f__Reyranellaceae	1.338e-05	4.313e-05	1.26e-05	3.569e-05	8.502e-05	0.0001168	5.453e-07	1.565e-06
Prochlorothrix_PCC-9006	0.004226	0.009904	1.26e-05	3.569e-05	0.0001086	0.0004765	0.0001286	0.00026
Sh765B-TzT-35	5.511e-06	1.885e-05	1.26e-05	4.644e-05	0.0005267	0.0009718	4.974e-06	1.237e-05
Stenotrophobacter	1.574e-06	1.038e-05	1.26e-05	4.141e-05	1.811e-05	5.091e-05	0.001289	0.002217
unclassified_c__ABY1	2.362e-05	0.0001121	1.26e-05	4.4e-05	0.0004834	0.000705	3.282e-08	1.136e-07
966-1	0.0001173	0.0002423	1.181e-05	6.054e-05	4.802e-05	0.0001399	0.0001328	0.0002679
Geobacter	2.755e-05	8.373e-05	1.181e-05	6.054e-05	0.0008998	0.002527	0.002234	0.0036
Haliangium	5.038e-05	0.0001636	1.181e-05	4.098e-05	0.0006219	0.0007729	3.957e-11	2.017e-10
norank_f__norank_o__11-24	0.002827	0.003926	1.181e-05	5.869e-05	0.0004023	0.000762	2.504e-12	1.56e-11
norank_f__norank_o__Xanthomonadales	0.0003472	0.0005712	1.181e-05	4.484e-05	0.001064	0.001688	8.926e-12	4.963e-11
norank_f__TRA3-20	0.000207	0.0002724	1.181e-05	3.519e-05	0.0006062	0.001189	4.395e-12	2.603e-11
Pelagibius	7.872e-07	7.385e-06	1.181e-05	3.519e-05	0.0001787	0.0002818	1.061e-08	3.966e-08
Azospira	2.047e-05	5.863e-05	1.102e-05	5.025e-05	8.345e-05	0.0002443	0.02004	0.02646
Clostridium_sensu_stricto_5	7.872e-07	7.385e-06	1.102e-05	3.771e-05	1.417e-05	3.663e-05	0.0003733	0.000696
DS001	0.0004275	0.001613	1.102e-05	5.025e-05	8.817e-05	0.0006947	0.03524	0.04423
Endosymbionts	3.936e-06	1.613e-05	1.102e-05	3.914e-05	0.0001378	0.0002804	3.731e-05	8.194e-05
norank_f__Paracaedibacteraceae	0.0007282	0.001758	1.102e-05	4.442e-05	2.047e-05	5.268e-05	0.0004835	0.0008897
Streptomyces	1.574e-06	1.038e-05	1.102e-05	3.303e-05	1.811e-05	5.406e-05	0.001521	0.002559
Enhygromyxa	5.825e-05	0.0001349	1.023e-05	4.399e-05	0.0004527	0.0005409	1.987e-12	1.266e-11
norank_f__norank_o__norank_c__4-29-1	2.362e-06	1.264e-05	1.023e-05	3.865e-05	0.0006117	0.001715	0.001139	0.001991
norank_f__UASB-TL25	8.66e-06	2.936e-05	1.023e-05	4.141e-05	0.0002307	0.0002334	2.159e-14	1.729e-13
Ruminococcaceae_UCG-012	4.723e-06	1.756e-05	1.023e-05	4.523e-05	0.0003393	0.0003386	4.279e-15	3.749e-14
norank_f__Bacteroidetes_vadinHA17	0.0002236	0.0004092	9.447e-06	3.512e-05	0.02658	0.02596	3.64e-18	4.662e-17
norank_f__SM2D12	0.0008589	0.001333	9.447e-06	3.352e-05	0.0001952	0.0005106	2.7e-09	1.087e-08
NS10_marine_group	0.0007896	0.001534	9.447e-06	3.183e-05	7.636e-05	0.0001425	2.28e-08	8.024e-08
unclassified_o__Flavobacteriales	0.0008045	0.001864	9.447e-06	3.183e-05	0.0004708	0.0008302	1.194e-08	4.425e-08
Wandonia	0.001056	0.003044	9.447e-06	5.674e-05	8.187e-05	0.0003887	0.001849	0.003025
Anaerovorax	9.447e-06	6.822e-05	8.66e-06	3.29e-05	0.0004731	0.0008846	1.503e-05	3.501e-05
Clostridium_sensu_stricto_13	2.362e-06	1.264e-05	8.66e-06	2.742e-05	1.811e-05	5.508e-05	0.009011	0.01278
Levilinea	1.574e-06	1.038e-05	8.66e-06	4.043e-05	8.345e-05	0.0002335	0.001936	0.003149
Limibacillus	1.102e-05	5.24e-05	8.66e-06	4.792e-05	0.0001937	0.0006369	0.02719	0.03512
norank_f__norank_o__ADurb.Bin180	1.574e-06	1.038e-05	8.66e-06	2.742e-05	0.0001338	0.0003379	0.0001881	0.0003722
norank_f__norank_o__norank_c__Elusimicrobia	2.362e-06	1.644e-05	8.66e-06	3.61e-05	0.0003747	0.0004697	4.905e-11	2.412e-10
norank_f__norank_o__norank_c__Gitt-GS-136	7.872e-07	7.385e-06	8.66e-06	2.532e-05	6.691e-05	0.0002244	0.0007508	0.001346
Polynucleobacter	0.0006125	0.002235	8.66e-06	3.904e-05	4.408e-05	0.0002184	0.01575	0.02133
Sandaracinus	0.0001866	0.0004014	8.66e-06	2.742e-05	0.00017	0.0003046	2.119e-08	7.521e-08
Simkania	7.872e-06	3.703e-05	8.66e-06	4.792e-05	2.598e-05	6.062e-05	0.04885	0.05971
norank_f__Balneolaceae	0.001469	0.002863	7.872e-06	2.448e-05	0.0006369	0.001995	8.972e-07	2.499e-06
norank_f__norank_o__JG36-GS-52	1.574e-06	1.038e-05	7.872e-06	4.126e-05	8.266e-05	0.0002152	0.001207	0.002098
norank_f__SS1-B-06-26	1.811e-05	5.987e-05	7.872e-06	3.703e-05	5.904e-05	0.0001074	0.0001847	0.0003671
Oligoflexus	0.000122	0.0002367	7.872e-06	2.211e-05	8.108e-05	0.0001569	6.025e-08	2.011e-07
Planktothricoides_SR001	0.002996	0.01254	7.872e-06	3.99e-05	0.0001071	0.0006158	0.02995	0.0381
Pontibacter	1.574e-06	1.038e-05	7.872e-06	3.05e-05	0.000111	0.0003662	0.004966	0.007418
Pseudohongiella	0.0008738	0.0009573	7.872e-06	3.05e-05	0.002203	0.001829	9.019e-26	4.214e-24
Ruminococcus_1	6.298e-06	3.426e-05	7.872e-06	5.982e-05	4.645e-05	0.000138	0.03287	0.04151
unclassified_o__Chitinophagales	0.0004212	0.0008719	7.872e-06	2.863e-05	0.0003983	0.0006334	3.581e-10	1.628e-09
unclassified_o__Microtrichales	2.913e-05	0.0001454	7.872e-06	3.551e-05	2.834e-05	7.325e-05	0.03738	0.04664
Candidatus Chloroploca	0.003047	0.005786	7.085e-06	2.581e-05	5.983e-05	0.0001777	8.026e-07	2.25e-06
Nitrosomonas	0.0004653	0.001711	7.085e-06	3.158e-05	0.0007368	0.001715	4.042e-05	8.807e-05
norank_f__AKYH767	0.0006487	0.002512	7.085e-06	2.358e-05	0.0006455	0.001397	1.856e-05	4.265e-05
norank_f__Blfdi19	0.0004283	0.0005548	7.085e-06	3.328e-05	0.0006684	0.001073	2.266e-14	1.798e-13
norank_f__NS7_marine_group	0.0003763	0.001298	7.085e-06	2.581e-05	4.645e-05	0.0001285	0.0008873	0.001574
norank_f__Syntrophaceae	1.968e-05	6.029e-05	7.085e-06	2.358e-05	0.001201	0.002936	0.0002441	0.0004687
unclassified_f__Rickettsiaceae	0.0001763	0.000475	7.085e-06	2.978e-05	6.298e-06	2.903e-05	0.004509	0.00682
Urania-1B-19_marine_sediment_group	0.000174	0.000402	7.085e-06	2.978e-05	0.0003818	0.0005847	7.239e-10	3.138e-09
Azoarcus	7.479e-05	0.0002266	6.298e-06	3.426e-05	0.000455	0.0008661	9.997e-07	2.748e-06
Cryomorpha	7.872e-07	7.385e-06	6.298e-06	3.879e-05	2.991e-05	0.0001001	0.01315	0.01815
MM2	0.0004527	0.001965	6.298e-06	2.903e-05	0.0002842	0.0008681	0.001712	0.002829
norank_f__Calditrichaceae	1.653e-05	3.638e-05	6.298e-06	2.262e-05	0.004304	0.003947	2.409e-18	3.216e-17
norank_f__norank_o__norank_c__Sericytochromatia	0.000196	0.000301	6.298e-06	3.261e-05	0.0003629	0.0005204	2.669e-13	1.87e-12
norank_f__Spirochaetaceae	2.991e-05	6.709e-05	6.298e-06	3.879e-05	0.003877	0.004608	4.631e-13	3.116e-12
Pseudenhygromyxa	8.03e-05	0.0005176	6.298e-06	2.903e-05	0.0001661	0.0004596	0.002901	0.004551
Sporacetigenium	7.872e-07	7.385e-06	6.298e-06	2.903e-05	6.298e-06	2.262e-05	0.03099	0.03931
unclassified_f__Cyclobacteriaceae	9.525e-05	0.0005049	6.298e-06	3.879e-05	0.0001685	0.0003926	0.0002998	0.0005672
unclassified_f__Nostocaceae	0.002065	0.006249	6.298e-06	2.262e-05	4.645e-05	0.0001473	0.000591	0.001073
Candidatus Ovatusbacter	7.321e-05	0.0001615	5.511e-06	2.823e-05	2.362e-06	1.644e-05	0.0003002	0.0005672
Candidatus Paracaedibacter	3.621e-05	9.908e-05	5.511e-06	2.158e-05	1.023e-05	4.141e-05	0.01625	0.02194
MND1	5.511e-06	2.158e-05	5.511e-06	2.823e-05	0.0002669	0.0006108	0.0004916	0.0009027
norank_f__Holophagaceae	1.732e-05	4.955e-05	5.511e-06	2.158e-05	0.001053	0.001187	2.983e-13	2.073e-12
norank_f__norank_o__Candidatus_Collierbacteria	1.574e-06	1.038e-05	5.511e-06	2.158e-05	1.417e-05	3.509e-05	0.003603	0.00555
norank_f__norank_o__norank_c__JG30-KF-CM66	3.936e-06	1.925e-05	5.511e-06	1.885e-05	0.0001323	0.000363	0.004713	0.007066
norank_f__norank_o__PB19	0.0005196	0.0007003	5.511e-06	2.4e-05	0.0008313	0.0008612	2.109e-19	3.695e-18
SWB02	0.0005975	0.0008669	5.511e-06	2.62e-05	0.001066	0.001664	1.858e-13	1.324e-12
unclassified_f__Rhodocyclaceae	0.0002684	0.0004738	5.511e-06	1.885e-05	0.003014	0.004711	1.35e-11	7.322e-11
Arcobacter	5.589e-05	0.0001696	4.723e-06	2.046e-05	0.0007298	0.003921	0.005621	0.008337
Candidatus Solibacter	2.362e-06	1.264e-05	4.723e-06	2.046e-05	0.0001913	0.0003941	5.961e-05	0.0001263
Hoppeia	0.0001149	0.000576	4.723e-06	2.046e-05	0.0009864	0.002545	0.0005051	0.0009254
Methylomicrobium	6.691e-05	0.000315	4.723e-06	2.3e-05	0.0002417	0.0007225	0.002337	0.00375
norank_f__BIrii41	1.102e-05	6.114e-05	4.723e-06	2.3e-05	0.0003243	0.0004665	1.432e-08	5.236e-08
norank_f__Fimbriimonadaceae	4.487e-05	0.0001597	4.723e-06	2.529e-05	5.904e-05	0.0001384	0.0002262	0.0004382
norank_f__Fodinicurvataceae	7.872e-07	7.385e-06	4.723e-06	2.046e-05	2.362e-05	9.15e-05	0.01993	0.02636
norank_f__LiUU-11-161	0.0004771	0.0008788	4.723e-06	3.115e-05	0.0001393	0.0002742	3.861e-09	1.503e-08
norank_f__Marinilabiliaceae	1.968e-05	4.195e-05	4.723e-06	2.046e-05	0.01135	0.008324	6.535e-25	2.748e-23
norank_f__Micavibrionaceae	0.0005723	0.001293	4.723e-06	2.046e-05	0.0001204	0.000508	5.477e-05	0.0001166
norank_f__Midichloriaceae	4.172e-05	0.0001005	4.723e-06	3.757e-05	2.362e-06	1.264e-05	0.00171	0.002829
norank_f__norank_o__norank_c__OLB14	5.511e-06	2.823e-05	4.723e-06	2.046e-05	3.228e-05	9.154e-05	0.02474	0.03215
norank_f__PS-B29	7.872e-07	7.385e-06	4.723e-06	2.738e-05	0.0003031	0.0003233	7.191e-14	5.352e-13
Oleiphilus	0.0001055	0.0003679	4.723e-06	1.756e-05	0.0004944	0.00157	0.0008451	0.001503
Owenweeksia	0.000274	0.0007899	4.723e-06	2.046e-05	0.0002488	0.0005745	8.36e-06	2.015e-05
RBG-16-49-21	2.047e-05	4.832e-05	4.723e-06	2.046e-05	0.001391	0.001674	1.291e-12	8.414e-12
RS62_marine_group	0.0001378	0.0003445	4.723e-06	2.046e-05	6.298e-06	2.903e-05	0.001869	0.003047
Sediminibacterium	0.0008227	0.002796	4.723e-06	2.738e-05	7.636e-05	0.000289	0.002301	0.0037
Sulfurimonas	6.298e-06	2.494e-05	4.723e-06	2.529e-05	0.0006833	0.001511	0.0002191	0.0004255
unclassified_f__Nitrosomonadaceae	3.936e-06	1.613e-05	4.723e-06	1.756e-05	0.0002157	0.0003257	6.363e-08	2.115e-07
Desulfuromonas	3.936e-06	1.613e-05	3.936e-06	1.613e-05	0.001153	0.002928	0.001559	0.002606
Leptospira	0.0008108	0.003154	3.936e-06	1.925e-05	4.723e-05	0.0001043	8.464e-05	0.0001749
Longilinea	3.149e-06	1.451e-05	3.936e-06	1.613e-05	4.172e-05	7.898e-05	7.302e-05	0.0001535
Marinoscillum	0.0003944	0.0008169	3.936e-06	1.925e-05	0.0002842	0.0006029	5.308e-08	1.786e-07
norank_f__Hydrogenophilaceae	0.000307	0.000971	3.936e-06	1.925e-05	0.005275	0.007783	1.502e-09	6.222e-09
norank_f__Latescibacteraceae	3.149e-06	1.792e-05	3.936e-06	1.613e-05	0.0006424	0.0009562	2.61e-08	9.146e-08
norank_f__Methylophilaceae	0.0002047	0.0005788	3.936e-06	1.613e-05	1.732e-05	6.908e-05	0.001612	0.002685
norank_f__norank_o__Obscuribacterales	4.487e-05	0.0002358	3.936e-06	1.925e-05	0.0001149	0.0005258	0.04241	0.05253
norank_f__norank_o__Rhodospirillales	4.251e-05	0.0001322	3.936e-06	1.925e-05	3.228e-05	7.926e-05	0.0003053	0.0005757
norank_f__Rhodocyclaceae	0.0001244	0.0003436	3.936e-06	1.925e-05	0.0003747	0.0004741	8.282e-12	4.675e-11
norank_f__Rhodospirillaceae	0.0001921	0.0003925	3.936e-06	2.431e-05	4.802e-05	7.673e-05	3.66e-09	1.438e-08
norank_f__Rhodothermaceae	0.0006432	0.001158	3.936e-06	1.613e-05	0.001939	0.002727	1.032e-12	6.835e-12
norank_f__Rickettsiaceae	9.998e-05	0.0002628	3.936e-06	2.431e-05	1.102e-05	3.771e-05	0.001704	0.002827
norank_f__Terasakiellaceae	0.0007683	0.002321	3.936e-06	1.925e-05	8.266e-05	0.0001503	4.682e-07	1.358e-06
Phaselicystis	0.000503	0.002801	3.936e-06	1.925e-05	0.0008534	0.0007628	1.161e-17	1.356e-16
Runella	0.0006408	0.002205	3.936e-06	2.431e-05	1.023e-05	6.173e-05	0.01987	0.02631
Syntrophomonas	3.936e-06	1.925e-05	3.936e-06	1.925e-05	7.794e-05	0.0001477	3.712e-05	8.173e-05
Syntrophorhabdus	1.102e-05	2.95e-05	3.936e-06	1.613e-05	0.0003314	0.0006474	6.401e-06	1.565e-05
unclassified_f__Legionellaceae	1.574e-05	5.328e-05	3.936e-06	1.925e-05	7.872e-07	7.385e-06	0.0165	0.02222
unclassified_o__Sphingobacteriales	0.0003196	0.001317	3.936e-06	2.193e-05	0.0004298	0.0006118	2.375e-09	9.695e-09
CK06-06-Mud-MAS4B-21	0.0005684	0.001369	3.149e-06	1.451e-05	8.423e-05	0.0002856	4.344e-05	9.441e-05
Crocinitomix	0.0003535	0.0006977	3.149e-06	1.451e-05	0.0004196	0.0005197	1.057e-13	7.731e-13
Erysipelothrix	6.377e-05	0.0001614	3.149e-06	1.792e-05	0.001605	0.002816	2.812e-08	9.812e-08
Hyphobacterium	0.0003149	0.000972	3.149e-06	1.451e-05	0.0002928	0.001037	0.0006025	0.001092
Inhella	0.0001968	0.0005758	3.149e-06	1.792e-05	7.951e-05	0.0002094	5.445e-05	0.0001162
norank_f__Fibrobacteraceae	3.543e-05	0.0001155	3.149e-06	1.792e-05	0.0001653	0.000649	0.003178	0.004958
norank_f__Longimicrobiaceae	7.872e-07	7.385e-06	3.149e-06	2.077e-05	6.062e-05	0.0001849	0.007808	0.01124
norank_f__MidBa8	5.511e-06	1.885e-05	3.149e-06	1.451e-05	0.001356	0.0009507	2.844e-26	1.407e-24
norank_f__MSB-4B10	7.872e-07	7.385e-06	3.149e-06	1.451e-05	9.289e-05	0.0001424	5.077e-08	1.715e-07
norank_f__Nannocystaceae	0.000359	0.0005071	3.149e-06	1.451e-05	0.002092	0.002581	1.963e-16	2.013e-15
norank_f__norank_o__Candidatus_Kerfeldbacteria	7.085e-06	5.256e-05	3.149e-06	1.792e-05	0.0002275	0.0003654	3.79e-07	1.107e-06
norank_f__norank_o__Candidatus_Magasanikbacteria	0.000122	0.0006094	3.149e-06	1.451e-05	0.0001354	0.0002847	3.978e-05	8.713e-05
Smithella	2.362e-06	1.264e-05	3.149e-06	2.954e-05	0.0006164	0.001961	0.01527	0.02071
Sulfuricurvum	1.181e-05	3.519e-05	3.149e-06	1.792e-05	0.0008006	0.00128	5.013e-08	1.7e-07
unclassified_c__Parcubacteria	2.283e-05	0.000113	3.149e-06	2.954e-05	0.0004408	0.00211	0.04792	0.05866
unclassified_f__Bacteriovoracaceae	0.0002574	0.0004954	3.149e-06	1.451e-05	0.0005337	0.0006051	3.196e-15	2.89e-14
unclassified_f__Clostridiaceae_2	1.889e-05	0.0001699	3.149e-06	1.792e-05	2.677e-05	8.752e-05	0.03704	0.04636
unclassified_f__Pedosphaeraceae	5.274e-05	0.0001207	3.149e-06	1.451e-05	8.738e-05	0.0002693	2.78e-05	6.219e-05
unclassified_o__Myxococcales	7.715e-05	0.0001975	3.149e-06	1.451e-05	0.0008045	0.0007589	1.63e-17	1.878e-16
Acholeplasma	8.738e-05	0.0004796	2.362e-06	1.264e-05	0.008516	0.01008	5.887e-12	3.391e-11
ADurb.Bin120	1.574e-06	1.038e-05	2.362e-06	1.264e-05	0.0003417	0.0005701	6.511e-07	1.85e-06
Alcanivorax	0.0004385	0.0008392	2.362e-06	1.264e-05	0.0002921	0.0004199	5.788e-12	3.36e-11
Anaerolinea	3.306e-05	9.739e-05	2.362e-06	1.264e-05	0.001275	0.00219	6.766e-08	2.24e-07
Bryobacter	0.0002126	0.0005571	2.362e-06	1.264e-05	0.003735	0.003401	2.179e-18	2.955e-17
Candidatus Tenderia	2.519e-05	9.58e-05	2.362e-06	1.264e-05	0.0002291	0.000483	1.738e-05	4.015e-05
Catenovulum	0.0001031	0.0004915	2.362e-06	1.264e-05	0.0001204	0.0003683	0.002471	0.003943
Halobacteriovorax	9.289e-05	0.0005133	2.362e-06	1.644e-05	6.377e-05	0.0002597	0.02546	0.03304
Lacibacter	0.0002661	0.0007813	2.362e-06	1.264e-05	9.604e-05	0.0003007	0.0001926	0.0003803
Litoricola	0.0001362	0.0002449	2.362e-06	1.264e-05	6.298e-06	3.261e-05	4.659e-06	1.166e-05
Lutibacter	0.0001047	0.0004008	2.362e-06	1.264e-05	0.001627	0.006373	0.00438	0.006638
Methylotenera	2.913e-05	7.911e-05	2.362e-06	1.264e-05	0.0002755	0.0006621	1.404e-05	3.289e-05
Nannocystis	0.0001889	0.0004606	2.362e-06	1.264e-05	0.0003842	0.0008138	3.925e-07	1.142e-06
norank_f__Izimaplasmataceae	7.085e-06	2.787e-05	2.362e-06	1.264e-05	0.004273	0.004791	3.286e-13	2.247e-12
norank_f__norank_o__Candidatus_Komeilibacteria	2.362e-06	1.644e-05	2.362e-06	1.264e-05	0.0002173	0.0004182	2.122e-05	4.803e-05
norank_f__norank_o__Izimaplasmatales	0.0001323	0.0004111	2.362e-06	1.264e-05	5.668e-05	0.0003382	0.005287	0.007869
norank_f__norank_o__Micavibrionales	0.0002126	0.0007512	2.362e-06	1.644e-05	0.0001055	0.0003645	0.001457	0.002465
norank_f__P3OB-42	0.0002653	0.0005973	2.362e-06	1.264e-05	0.0005558	0.0005328	1.136e-17	1.345e-16
norank_f__possible_family_01	7.872e-07	7.385e-06	2.362e-06	1.264e-05	0.0003928	0.0004921	4.576e-11	2.277e-10
Oceanobacter	5.432e-05	0.0002131	2.362e-06	1.264e-05	2.126e-05	5.882e-05	0.00155	0.002596
Oceanospirillum	0.0001448	0.0007094	2.362e-06	1.644e-05	3.07e-05	0.0001131	0.0138	0.01887
Paenibacillus	0.0003062	0.001305	2.362e-06	1.644e-05	2.598e-05	0.0001796	0.04783	0.05864
Rhodovulum	3.621e-05	0.0001316	2.362e-06	1.264e-05	7.085e-06	2.581e-05	0.0224	0.02925
Syntrophus	8.66e-06	3.454e-05	2.362e-06	1.264e-05	0.0008431	0.001655	1.036e-05	2.461e-05
Terasakiella	1.102e-05	5.344e-05	2.362e-06	1.264e-05	0.0001417	0.0004548	0.007021	0.01022
Treponema_2	3.149e-06	1.451e-05	2.362e-06	1.644e-05	0.0005156	0.001193	0.0004306	0.0007976
AKIW659	7.872e-07	7.385e-06	1.574e-06	1.477e-05	6.377e-05	0.0002246	0.03221	0.04079
Azonexus	1.732e-05	6.411e-05	1.574e-06	1.038e-05	5.432e-05	0.000124	7.385e-05	0.0001549
Candidatus Aquirestis	0.0005684	0.001329	1.574e-06	1.038e-05	2.44e-05	9.514e-05	6.707e-05	0.0001417
Desulfatirhabdium	5.511e-06	2.158e-05	1.574e-06	1.038e-05	0.000629	0.000644	4.029e-15	3.567e-14
Desulfonema	7.872e-06	2.863e-05	1.574e-06	1.477e-05	0.0006038	0.001233	1.473e-05	3.44e-05
Formivibrio	2.362e-06	1.264e-05	1.574e-06	1.038e-05	7.085e-05	0.0001544	0.0002368	0.0004567
GWE2-42-42	2.362e-06	1.264e-05	1.574e-06	1.038e-05	0.0001346	0.0002371	3.044e-06	7.83e-06
HdN1	0.0002645	0.0007083	1.574e-06	1.038e-05	3.543e-05	7.123e-05	9.164e-07	2.544e-06
Hirschia	0.0002881	0.0005857	1.574e-06	1.038e-05	0.0004582	0.001393	1.406e-06	3.802e-06
Idiomarina	3.07e-05	0.000134	1.574e-06	1.038e-05	6.77e-05	0.0003019	0.01833	0.02439
Lacunisphaera	2.362e-06	1.264e-05	1.574e-06	1.038e-05	0.0001149	0.0001417	4.628e-11	2.289e-10
Leptolyngbya_PCC-6406	0.0001433	0.0003753	1.574e-06	1.038e-05	4.723e-06	2.046e-05	0.001263	0.002181
norank_f__Chloroflexaceae	0.000348	0.001107	1.574e-06	1.038e-05	4.487e-05	0.0002048	0.002687	0.004264
norank_f__mle1-27	0.0002921	0.0007495	1.574e-06	1.038e-05	0.000492	0.002007	0.0001988	0.0003887
norank_f__MSB-3C8	1.732e-05	3.965e-05	1.574e-06	1.038e-05	0.001333	0.0008359	2.91e-29	2.447e-27
norank_f__norank_o__Candidatus_Campbellbacteria	0.0001417	0.0006896	1.574e-06	1.477e-05	2.755e-05	0.0001258	0.02937	0.03751
norank_f__norank_o__Candidatus_Peribacteria	3.149e-06	1.792e-05	1.574e-06	1.038e-05	0.000492	0.0006675	1.148e-09	4.827e-09
norank_f__norank_o__JGI_0000069-P22	0.0001559	0.0004886	1.574e-06	1.038e-05	4.094e-05	9.013e-05	1.133e-05	2.669e-05
norank_f__norank_o__norank_c__MVP-15	2.677e-05	5.601e-05	1.574e-06	1.038e-05	0.002366	0.0022	1.412e-18	1.947e-17
norank_f__norank_o__norank_c__norank_p__Zixibacteria	7.872e-06	2.863e-05	1.574e-06	1.038e-05	0.0009951	0.0009727	3.494e-16	3.54e-15
norank_f__norank_o__norank_c__Pla3_lineage	1.653e-05	9.035e-05	1.574e-06	1.038e-05	0.0002606	0.00041	9.573e-08	3.085e-07
norank_f__norank_o__NRL2	5.668e-05	0.0001872	1.574e-06	1.038e-05	3.936e-06	1.925e-05	0.01653	0.02222
norank_f__Sedimenticolaceae	3.149e-06	1.451e-05	1.574e-06	1.038e-05	0.0002259	0.0004397	1.923e-05	4.407e-05
Noviherbaspirillum	0.0001386	0.0003616	1.574e-06	1.038e-05	5.511e-06	1.885e-05	0.0006931	0.001248
OLB13	7.636e-05	0.0002653	1.574e-06	1.038e-05	0.0003409	0.0006297	6.423e-07	1.831e-06
Pajaroellobacter	5.117e-05	0.0002305	1.574e-06	1.038e-05	0.0001149	0.0003466	0.001779	0.002928
Paludibacter	3.385e-05	0.0001316	1.574e-06	1.038e-05	0.0009683	0.001551	4.574e-08	1.564e-07
PAUC26f	0.0004448	0.0008224	1.574e-06	1.038e-05	0.001325	0.001015	8.324e-24	2.917e-22
possible_genus_03	4.723e-06	1.756e-05	1.574e-06	1.038e-05	0.0003566	0.0003776	2.064e-14	1.669e-13
Sandarakinorhabdus	2.204e-05	9.129e-05	1.574e-06	1.038e-05	4.96e-05	0.00017	0.004699	0.007057
SBZC-1223	1.574e-06	1.038e-05	1.574e-06	1.038e-05	0.0004345	0.0005484	6.974e-11	3.351e-10
Spirochaeta_2	5.117e-05	8.5e-05	1.574e-06	1.038e-05	0.008034	0.004266	2.05e-35	8.618e-33
Stella	0.0001496	0.0002436	1.574e-06	1.477e-05	0.0001323	0.000282	7.028e-10	3.063e-09
Thalassobaculum	0.0001425	0.0003558	1.574e-06	1.477e-05	4.881e-05	8.147e-05	1.577e-08	5.669e-08
Thermopetrobacter	1.574e-06	1.038e-05	1.574e-06	1.477e-05	5.432e-05	0.0001089	6.926e-05	0.000146
Truepera	0.0005715	0.001012	1.574e-06	1.477e-05	0.002469	0.001715	1.179e-26	6.199e-25
unclassified_f__Chitinivibrionaceae	1.574e-06	1.038e-05	1.574e-06	1.038e-05	5.825e-05	0.0001029	4.918e-06	1.227e-05
unclassified_f__Desulfuromonadaceae	8.66e-06	2.532e-05	1.574e-06	1.477e-05	0.002024	0.003416	1.173e-07	3.75e-07
unclassified_f__Gemmatimonadaceae	7.872e-07	7.385e-06	1.574e-06	1.038e-05	0.0001881	0.000345	6.006e-06	1.473e-05
unclassified_o__Oceanospirillales	1.417e-05	5.956e-05	1.574e-06	1.038e-05	0.00017	0.0004992	0.001516	0.002554
unclassified_o__Rickettsiales	0.0006613	0.004019	1.574e-06	1.038e-05	0.0001267	0.0003277	0.0008228	0.001466
Verruc-01	1.889e-05	4.422e-05	1.574e-06	1.038e-05	0.0004645	0.0003925	2.337e-20	4.523e-19
[Agitococcus]_lubricus_group	3.149e-05	0.0001745	7.872e-07	7.385e-06	1.889e-05	5.63e-05	0.004047	0.006166
Alterococcus	7.872e-07	7.385e-06	7.872e-07	7.385e-06	1.889e-05	4.896e-05	0.003312	0.005133
Anaerolineaceae_UCG-001	7.872e-07	7.385e-06	7.872e-07	7.385e-06	0.0001511	0.0003045	4.529e-05	9.792e-05
Ascidiimonas	1.732e-05	5.483e-05	7.872e-07	7.385e-06	7.636e-05	0.0001316	1.308e-07	4.086e-07
Aureispira	1.574e-05	4.296e-05	7.872e-07	7.385e-06	9.447e-06	2.815e-05	0.0002983	0.0005663
Candidatus Endomicrobium	7.872e-07	7.385e-06	7.872e-07	7.385e-06	0.0001937	0.0003055	1.463e-07	4.491e-07
Cephaloticoccus	4.881e-05	0.0001184	7.872e-07	7.385e-06	7.636e-05	0.0001102	1.567e-10	7.321e-10
Chthoniobacter	2.598e-05	7.45e-05	7.872e-07	7.385e-06	1.574e-06	1.038e-05	0.007621	0.01101
Defluviitaleaceae_UCG-011	7.085e-06	2.358e-05	7.872e-07	7.385e-06	8.03e-05	0.0002653	0.00169	0.002808
Desulfotignum	1.023e-05	2.884e-05	7.872e-07	7.385e-06	0.002525	0.004078	1.258e-08	4.639e-08
Erysipelotrichaceae_UCG-004	0.0002173	0.001123	7.872e-07	7.385e-06	0.0001693	0.0006273	0.01011	0.01426
Ferruginibacter	0.0001047	0.0003761	7.872e-07	7.385e-06	6.691e-05	0.0005629	0.02207	0.02887
Flavisolibacter	3.149e-06	2.077e-05	7.872e-07	7.385e-06	1.338e-05	4.183e-05	0.01697	0.02269
Lentimicrobium	2.047e-05	5.055e-05	7.872e-07	7.385e-06	0.0007581	0.001901	5.548e-06	1.364e-05
Luminiphilus	0.000207	0.001025	7.872e-07	7.385e-06	1.181e-05	4.23e-05	0.01138	0.0159
Nisaea	3.779e-05	0.0001174	7.872e-07	7.385e-06	2.047e-05	6.403e-05	0.0004063	0.000756
norank_f__053A03-B-DI-P58	0.0001929	0.000515	7.872e-07	7.385e-06	0.0001086	0.000142	1.391e-11	7.497e-11
norank_f__Clade_II	4.172e-05	0.0001163	7.872e-07	7.385e-06	2.362e-06	1.644e-05	0.004305	0.006535
norank_f__KD1-131	7.872e-07	7.385e-06	7.872e-07	7.385e-06	0.0003031	0.0002839	2.174e-17	2.47e-16
norank_f__KD3-93	3.621e-05	0.0001211	7.872e-07	7.385e-06	3.07e-05	7.99e-05	0.0001202	0.0002442
norank_f__Lenti-02	8.66e-06	2.304e-05	7.872e-07	7.385e-06	0.003476	0.002907	1.317e-20	2.914e-19
norank_f__Mitochondria	0.0001866	0.0004284	7.872e-07	7.385e-06	0.0001811	0.0002614	6.084e-11	2.94e-10
norank_f__ML635J-40_aquatic_group	2.204e-05	5.204e-05	7.872e-07	7.385e-06	0.002809	0.004332	6.068e-10	2.658e-09
norank_f__norank_o__211ds20	0.0001291	0.0001562	7.872e-07	7.385e-06	1.574e-05	4.165e-05	1.277e-12	8.391e-12
norank_f__norank_o__Candidatus_Kuenenbacteria	7.872e-07	7.385e-06	7.872e-07	7.385e-06	4.645e-05	0.0001224	0.002848	0.004477
norank_f__norank_o__DTU014	4.723e-06	2.529e-05	7.872e-07	7.385e-06	0.0007132	0.001632	0.0001696	0.0003387
norank_f__norank_o__EPR3968-O8a-Bc78	3.149e-06	1.451e-05	7.872e-07	7.385e-06	9.132e-05	0.0003173	0.01344	0.0185
norank_f__norank_o__EUB33-2	4.015e-05	0.000292	7.872e-07	7.385e-06	0.001055	0.001783	6.866e-07	1.944e-06
norank_f__norank_o__MSB-5E12	7.872e-07	7.385e-06	7.872e-07	7.385e-06	4.408e-05	0.0001354	0.01292	0.01788
norank_f__norank_o__Myxococcales	0.0002086	0.0009377	7.872e-07	7.385e-06	7.794e-05	0.0001432	1.858e-06	4.929e-06
norank_f__norank_o__norank_c__BD7-11	1.496e-05	8.3e-05	7.872e-07	7.385e-06	0.000233	0.0003433	1.333e-08	4.897e-08
norank_f__norank_o__norank_c__norank_p__Margulisbacteria	0.000207	0.001092	7.872e-07	7.385e-06	0.0002007	0.0002427	1.414e-11	7.575e-11
norank_f__norank_o__norank_c__norank_p__Omnitrophicaeota	1.574e-06	1.038e-05	7.872e-07	7.385e-06	0.0005369	0.0005845	8.993e-14	6.634e-13
norank_f__norank_o__norank_c__Pla4_lineage	3.149e-06	1.451e-05	7.872e-07	7.385e-06	0.0009415	0.000752	1.318e-21	3.463e-20
norank_f__norank_o__norank_c__Subgroup_18	2.362e-06	1.264e-05	7.872e-07	7.385e-06	0.0006014	0.001399	0.0003065	0.0005766
norank_f__norank_o__Rickettsiales	3.857e-05	0.0001357	7.872e-07	7.385e-06	1.574e-06	1.038e-05	0.03236	0.04092
norank_f__Paludibacteraceae	7.872e-07	7.385e-06	7.872e-07	7.385e-06	0.0005534	0.001168	9.789e-05	0.0002003
norank_f__Parvularculaceae	7.872e-06	2.863e-05	7.872e-07	7.385e-06	0.0001464	0.0003336	4.761e-05	0.0001024
norank_f__Rikenellaceae	4.723e-06	1.756e-05	7.872e-07	7.385e-06	0.0004157	0.0006496	3.279e-08	1.136e-07
norank_f__SR-FBR-L83	3.149e-06	1.451e-05	7.872e-07	7.385e-06	0.0001866	0.0003083	3.083e-07	9.163e-07
Phycisphaera	2.283e-05	7.102e-05	7.872e-07	7.385e-06	0.0002574	0.0005161	1.625e-06	4.339e-06
Piscinibacter	2.519e-05	5.959e-05	7.872e-07	7.385e-06	0.0001559	0.0003665	1.544e-06	4.148e-06
possible_genus_06	1.023e-05	4.141e-05	7.872e-07	7.385e-06	0.0001614	0.0004394	0.0005339	0.0009741
Prolixibacter	7.872e-07	7.385e-06	7.872e-07	7.385e-06	0.0002795	0.0007509	0.002996	0.004692
R76-B128	3.149e-06	1.792e-05	7.872e-07	7.385e-06	0.0003936	0.0004552	2.078e-12	1.314e-11
Ramlibacter	3.936e-06	1.925e-05	7.872e-07	7.385e-06	6.613e-05	0.000218	0.008868	0.0126
Reinekea	1.889e-05	0.0001154	7.872e-07	7.385e-06	0.0008297	0.003574	0.03586	0.04495
Roseivirga	2.913e-05	9.26e-05	7.872e-07	7.385e-06	8.03e-05	0.0003039	0.001284	0.002212
Roseospirillum	0.0002023	0.001371	7.872e-07	7.385e-06	7.872e-06	3.05e-05	0.04538	0.05596
Salinirepens	0.0001693	0.0006327	7.872e-07	7.385e-06	0.0002118	0.0005554	0.000163	0.0003264
Salinispira	3.464e-05	0.0002093	7.872e-07	7.385e-06	0.0002393	0.0003395	4.705e-09	1.823e-08
SCGC_AAA164-E04	5.274e-05	0.0001131	7.872e-07	7.385e-06	1.811e-05	4.982e-05	2.866e-06	7.394e-06
Thalassotalea	5.432e-05	0.0003072	7.872e-07	7.385e-06	0.0002314	0.001095	0.04165	0.05166
Thioalkalispira	5.511e-06	2.158e-05	7.872e-07	7.385e-06	0.001163	0.002567	4.494e-05	9.74e-05
unclassified_f__A4b	1.968e-05	0.0001211	7.872e-07	7.385e-06	6.77e-05	0.0002223	0.008166	0.01174
unclassified_f__Crocinitomicaceae	0.0002322	0.0005762	7.872e-07	7.385e-06	0.0003464	0.001309	8.978e-05	0.0001851
unclassified_f__Cyanobiaceae	0.0003322	0.000483	7.872e-07	7.385e-06	2.362e-06	1.264e-05	9.475e-09	3.589e-08
unclassified_f__Holophagaceae	2.991e-05	9.324e-05	7.872e-07	7.385e-06	0.0008258	0.001397	4.939e-08	1.682e-07
unclassified_f__Melioribacteraceae	1.574e-05	5.007e-05	7.872e-07	7.385e-06	0.0005637	0.0005636	7.491e-16	7.159e-15
unclassified_f__Methylomonaceae	1.496e-05	3.993e-05	7.872e-07	7.385e-06	0.000222	0.0004825	2.319e-06	6.058e-06
unclassified_f__Parvularculaceae	5.511e-06	2.4e-05	7.872e-07	7.385e-06	0.0001039	0.0002132	2.188e-05	4.934e-05
unclassified_f__Solibacteraceae_Subgroup_3	3.149e-06	1.451e-05	7.872e-07	7.385e-06	0.0005133	0.0006823	3.508e-10	1.603e-09
unclassified_f__Spirochaetaceae	3.149e-06	1.451e-05	7.872e-07	7.385e-06	0.0009683	0.0009208	7.058e-17	7.514e-16
unclassified_o__Chromatiales	1.102e-05	5.134e-05	7.872e-07	7.385e-06	1.889e-05	7.77e-05	0.02073	0.02724
unclassified_o__Desulfuromonadales	3.936e-06	1.925e-05	7.872e-07	7.385e-06	0.0007927	0.0009038	8.761e-13	5.848e-12
Winogradskyella	3.149e-06	1.792e-05	7.872e-07	7.385e-06	4.645e-05	0.0001481	0.01025	0.01444
