# Supplementary material for: Environmental Water and Sediment Microbial Communities Shape Intestine Microbiota for Host Health: The Central Dogma in an Anthropogenic Aquaculture Ecosystem
Source: Front Microbiol. 2021 Nov 2;12:772149. doi: 10.3389/fmicb.2021.772149 (PMC8593368; doi:10.3389/fmicb.2021.772149)
Supplement: Supplementary file 1 [file Data_Sheet_1.ZIP › Supplementary Materials/Supplementary Tables/Table S13.xlsx]

## Sheet: Sheet1
Table S13 Network nodes' centrality indices of microbial communities of water, shrimp and sediment habitats in the SCPE at six regional sites
Water	Phylum	Genus	Relative Abundance	node.degree	node.betw	node.stress	node.evcent	Clustering.Coefficient	No.	module	Zi
OTU34487	Acidobacteria	norank_f__norank_o__11-24	0.00232639	36	93.486	651	0.23261	0.44127	2	1.57162	0.751543
OTU33320	Actinobacteria	norank_f__Ilumatobacteraceae	0.00763648	1	0	0	1.10092e-55	0	6	0	0
OTU4559	Actinobacteria	norank_f__Ilumatobacteraceae	0.00536728	1	0	0	1.10092e-55	0	6	0	0
OTU4431	Actinobacteria	norank_f__Ilumatobacteraceae	0.00232478	33	33.1039	459	0.224413	0.5	0	1.73205	0.745638
OTU33201	Actinobacteria	norank_f__norank_o__PeM15	0.00200417	36	59.621	581	0.236558	0.474603	3	1.33755	0.751543
OTU33590	Actinobacteria	hgcI_clade	0.00182132	1	0	0	0.00544108	0	0	-1.73205	0
OTU33865	Actinobacteria	CL500-29_marine_group	0.00165538	2	0.0769231	1	0.0109035	0	0	0	0
OTU33204	Actinobacteria	Candidatus_Aquiluna	0.00128886	36	50.9411	601	0.23526	0.452381	2	1.57162	0.746914
OTU31651	Actinobacteria	norank_f__Nitriliruptoraceae	0.00124858	5	0.11943	4	0.0507354	0.8	2	-0.877487	0.48
OTU31856	Actinobacteria	CL500-29_marine_group	0.00102867	12	0.238859	8	0.122889	0.924242	2	-0.432195	0.722222
OTU23150	Actinobacteria	DS001	0.000437406	12	0.238859	8	0.122889	0.924242	2	-0.432195	0.722222
OTU29518	Bacteroidetes	norank_f__Saprospiraceae	0.00251488	1	0	0	0.0105889	0	3	-1.11463	0
OTU33013	Bacteroidetes	norank_f__NS11-12_marine_group	0.00217011	8	0.14795	5	0.0815362	0.892857	1	-0.5547	0.71875
OTU15994	Bacteroidetes	norank_f__norank_o__OPB56	0.00161188	14	45.7389	703	0.123856	0.67033	4	1.22474	0.755102
OTU31605	Bacteroidetes	norank_f__NS11-12_marine_group	0.00139922	2	0.0714286	1	0.0109464	0	4	-0.816497	0
OTU31594	Bacteroidetes	norank_f__NS11-12_marine_group	0.00135813	34	50.7367	596	0.215796	0.388592	2	1.34897	0.757785
OTU31601	Bacteroidetes	norank_f__NS11-12_marine_group	0.00124133	12	0.238859	8	0.122889	0.924242	3	-0.414004	0.722222
OTU32799	Bacteroidetes	norank_f__Saprospiraceae	0.00120589	11	0.238859	8	0.112589	0.909091	2	-0.432195	0.694215
OTU31530	Bacteroidetes	norank_f__norank_o__OPB56	0.000989198	11	0.238859	8	0.1123	0.909091	1	-0.5547	0.710744
OTU32810	Bacteroidetes	Fluviicola	0.000951338	35	38.5524	524	0.23916	0.514286	2	1.34897	0.759184
OTU8978	Bacteroidetes	unclassified_f__Saprospiraceae	0.000906228	11	0.238859	8	0.112589	0.909091	2	-0.432195	0.694215
OTU33018	Bacteroidetes	NS10_marine_group	0.000723371	12	47.2086	382	0.113193	0.772727	1	0	0.694444
OTU32805	Bacteroidetes	Fluviicola	0.000635568	13	23.2389	379	0.123371	0.782051	0	0	0.745562
OTU31799	Chlamydiae	unclassified_o__Chlamydiales	0.000521987	11	0.238859	8	0.112435	0.909091	1	-0.5547	0.710744
OTU4327	Chloroflexi	norank_f__Caldilineaceae	0.00201303	37	112.356	758	0.227895	0.37988	3	1.68786	0.752374
OTU32150	Chloroflexi	norank_f__Roseiflexaceae	0.00182212	34	37.4543	496	0.233081	0.522282	1	1.6641	0.766436
OTU34526	Cyanobacteria	norank_f__norank_o__Chloroplast	0.00347025	1	0	0	0.00544108	0	5	0	0
OTU429	Cyanobacteria	Synechocystis_PCC-6803	0.00296598	2	0.0714286	1	0.0109464	0	4	-0.816497	0
OTU33940	Cyanobacteria	norank_f__norank_o__Chloroplast	0.00187206	1	0	0	0.0100707	0	3	-1.11463	0
OTU32775	Cyanobacteria	norank_f__norank_o__Chloroplast	0.00119703	13	47.2389	403	0.123129	0.782051	5	0	0
OTU34362	Cyanobacteria	norank_f__norank_o__Chloroplast	0.000976309	11	0.238859	8	0.112435	0.909091	2	-0.432195	0.710744
OTU955	Cyanobacteria	Nodosilinea_PCC-7104	0.000846618	12	0.238859	8	0.122889	0.924242	2	-0.432195	0.722222
OTU1328	Cyanobacteria	Cyanobacterium_PCC-10605	0.000753176	36	85.5524	587	0.239608	0.485714	2	1.57162	0.751543
OTU30490	Cyanobacteria	Synechocystis_PCC-6803	0.000691955	14	45.7389	703	0.123856	0.67033	4	1.22474	0.755102
OTU31863	Cyanobacteria	norank_f__norank_o__Chloroplast	0.00069115	11	0.238859	8	0.112589	0.909091	1	-0.5547	0.677686
OTU34076	Cyanobacteria	norank_f__norank_o__Chloroplast	0.000304492	12	0.238859	8	0.122889	0.924242	3	-0.414004	0.722222
OTU3291	Fusobacteria	Cetobacterium	0.000357658	13	47.2389	403	0.123129	0.782051	0	0	0.745562
OTU16092	Planctomycetes	CL500-3	0.00179473	37	101.531	636	0.239623	0.457958	3	1.68786	0.752374
OTU34407	Proteobacteria	MWH-UniP1_aquatic_group	0.00164168	1	0	0	0.0105883	0	2	-1.32278	0
OTU11330	Proteobacteria	Roseibacterium	0.00159657	1	0	0	0.005002	0	1	-1.1094	0
OTU34229	Proteobacteria	Rheinheimera	0.00151763	34	37.4543	496	0.233081	0.522282	4	-0.816497	0.749135
OTU33977	Proteobacteria	OM43_clade	0.00149991	12	0.238859	8	0.122889	0.924242	3	-0.414004	0.722222
OTU33882	Proteobacteria	unclassified_f__Burkholderiaceae	0.00135249	1	0	0	0.010279	0	2	-1.32278	0
OTU31505	Proteobacteria	Bdellovibrio	0.00134202	3	0	0	0.0311131	1	3	-0.414004	0
OTU15406	Proteobacteria	Rubellimicrobium	0.00115836	34	43.0224	556	0.223833	0.442068	1	1.6641	0.757785
OTU16790	Proteobacteria	Rhodobacter	0.00104156	12	0.238859	8	0.122889	0.924242	3	-0.414004	0.722222
OTU1162	Proteobacteria	Rhodobacter	0.000869173	12	0.238859	8	0.122889	0.924242	3	-0.414004	0.722222
OTU116	Proteobacteria	Gemmobacter	0.000679872	12	0.238859	8	0.122889	0.924242	2	-0.432195	0.722222
OTU1319	Proteobacteria	Defluviimonas	0.000520376	11	0.238859	8	0.112589	0.909091	2	-0.432195	0.677686
OTU3411	Proteobacteria	Shewanella	0.000326242	12	0.238859	8	0.122889	0.924242	2	-0.432195	0.722222
OTU9176	Verrucomicrobia	Luteolibacter	0.000605763	13	23.2389	379	0.123371	0.782051	0	0	0.745562
Shrimp intestine	Phylum	Genus	Relative Abundance	node.degree	node.betw	node.stress	node.evcent	Clustering.Coefficient	No.	module	Zi
OTU2362	Actinobacteria	Rhodococcus	0.00281355	2	0.0414673	2	0.0165941	0	2	-0.888065	0.5
OTU5198	Actinobacteria	Ilumatobacter	0.00278994	40	139.215	1240	0.194134	0.275641	2	2.36817	0.72
OTU1856	Actinobacteria	norank_f__norank_o__PeM15	0.00156816	11	0.568676	27	0.0978382	0.836364	1	-0.351799	0.694215
OTU2235	Actinobacteria	Lysinimicrobium	0.00123988	7	0.156635	8	0.0639438	0.857143	1	-0.773957	0.571429
OTU3974	Actinobacteria	CL500-29_marine_group	0.00103678	13	8.51378	108	0.103252	0.589744	2	0	0.662722
OTU1914	Actinobacteria	norank_f__Microbacteriaceae	0.00096829	4	0.6	6	0.0131904	0	3	-0.739309	0
OTU2283	Actinobacteria	Iamia	0.00036055	10	14.9554	363	0.0824449	0.711111	3	-0.360639	0.58
OTU10293	Bacteroidetes	Robiginitalea	0.000757313	43	69.2548	905	0.225506	0.375415	3	1.91138	0.694429
OTU8987	Bacteroidetes	Flavobacterium	0.000598293	12	1.76106	76	0.102603	0.712121	2	-0.296022	0.708333
OTU16099	Chloroflexi	norank_f__Caldilineaceae	0.0052579	30	111.997	1262	0.133779	0.112644	2	1.77613	0.726667
OTU33849	Chloroflexi	norank_f__Caldilineaceae	0.00264902	2	0	0	0.0192759	1	1	-0.985037	0.5
OTU978	Chloroflexi	norank_f__Caldilineaceae	0.00211764	43	64.332	792	0.226065	0.380952	3	1.72205	0.694429
OTU4252	Cyanobacteria	Cyanobium_PCC-6307	0.00216488	43	135.046	1307	0.212996	0.299003	1	1.97007	0.704164
OTU33946	Cyanobacteria	norank_f__norank_o__Chloroplast	0.00214756	13	44.6838	485	0.107114	0.717949	3	-0.360639	0.662722
OTU33041	Cyanobacteria	norank_f__norank_o__Chloroplast	0.00212079	45	115.154	1245	0.220743	0.288889	3	1.72205	0.70321
OTU434	Cyanobacteria	Cyanobium_PCC-6307	0.00204364	13	1.84711	80	0.112209	0.74359	3	-0.549974	0.698225
OTU2816	Cyanobacteria	norank_f__norank_o__Chloroplast	0.00123674	13	1.84711	80	0.112209	0.74359	1	-0.351799	0.698225
OTU34062	Cyanobacteria	norank_f__norank_o__Chloroplast	0.00123044	13	1.84711	80	0.112209	0.74359	1	-0.351799	0.698225
OTU3368	Cyanobacteria	Nodosilinea_PCC-7104	0.000855717	13	1.84711	80	0.112209	0.74359	3	-0.549974	0.698225
OTU429	Cyanobacteria	Synechocystis_PCC-6803	0.000815568	13	1.84711	80	0.112209	0.74359	2	-0.296022	0.698225
OTU31179	Cyanobacteria	Cyanobium_PCC-6307	0.000669144	9	0.208098	8	0.081902	0.916667	3	-0.739309	0.666667
OTU2122	Cyanobacteria	Microcystis_PCC-7914	0.00055657	13	1.84711	80	0.112209	0.74359	0	-0.632456	0.698225
OTU2405	Firmicutes	Paraclostridium	0.000588847	13	1.84711	80	0.112209	0.74359	2	-0.296022	0.698225
OTU15410	Firmicutes	Clostridium_sensu_stricto_1	0.000400699	13	1.84711	80	0.112209	0.74359	1	-0.351799	0.698225
OTU2593	Fusobacteria	Cetobacterium	0.000510124	13	1.84711	80	0.112209	0.74359	1	-0.351799	0.698225
OTU1349	Patescibacteria	norank_f__norank_o__Saccharimonadales	0.00178701	40	43.3606	530	0.219466	0.419231	1	1.54791	0.71125
OTU1357	Patescibacteria	norank_f__norank_o__Saccharimonadales	0.00167522	43	76.6848	959	0.216803	0.307863	3	1.53271	0.703083
OTU1347	Patescibacteria	norank_f__norank_o__Saccharimonadales	0.00142961	40	105.459	826	0.209952	0.369231	1	1.75899	0.71125
OTU27150	Patescibacteria	norank_f__norank_o__Saccharimonadales	0.000980886	46	80.9565	1003	0.240155	0.381643	3	1.91138	0.694707
OTU2095	Patescibacteria	norank_f__Saccharimonadaceae	0.000603017	12	1.42142	60	0.103689	0.757576	3	-0.549974	0.694444
OTU2482	Proteobacteria	Vibrio	0.0543817	1	0	0	3.04113e-74	0	5	0	0
OTU2357	Proteobacteria	Vibrio	0.0250984	1	0	0	3.04113e-74	0	4	0	0
OTU2355	Proteobacteria	Vibrio	0.0195366	1	0	0	3.04113e-74	0	4	0	0
OTU1482	Proteobacteria	Vibrio	0.0191596	1	0	0	3.04113e-74	0	5	0	0
OTU1769	Proteobacteria	norank_f__Steroidobacteraceae	0.00527915	2	0	0	0.0100767	1	0	0	0
OTU2613	Proteobacteria	norank_f__norank_o__PLTA13	0.00282221	2	0	0	0.0100767	1	0	0	0
OTU9241	Proteobacteria	norank_f__Steroidobacteraceae	0.00261202	1	0	0	0.0096737	0	0	-0.632456	0
OTU1317	Proteobacteria	unclassified_f__Rhodobacteraceae	0.00256636	2	0	0	0.0167186	1	2	-0.592043	0
OTU1162	Proteobacteria	Rhodobacter	0.00250181	3	0.692308	9	0.0179334	0	2	-0.592043	0.444444
OTU16790	Proteobacteria	Rhodobacter	0.00183503	1	0	0	0.00535087	0	2	-0.888065	0
OTU3848	Proteobacteria	Thioclava	0.00175709	1	0	0	0.00449529	0	0	-0.632456	0
OTU116	Proteobacteria	Gemmobacter	0.00172009	7	17.2996	247	0.0526661	0.428571	3	-0.549974	0.44898
OTU1298	Proteobacteria	Anderseniella	0.00171773	13	1.84711	80	0.112209	0.74359	2	-0.296022	0.698225
OTU1516	Proteobacteria	Vibrio	0.00160831	2	0.151117	8	0.0131158	0	2	-0.592043	0
OTU7801	Proteobacteria	Porphyrobacter	0.00159492	1	0	0	0.00895371	0	2	-0.888065	0
OTU2118	Proteobacteria	unclassified_f__Rhodobacteraceae	0.00146267	12	1.71613	76	0.103167	0.727273	2	-0.296022	0.708333
OTU15406	Proteobacteria	Rubellimicrobium	0.00144929	1	0	0	0.0083976	0	1	-0.985037	0
OTU9882	Proteobacteria	norank_f__Burkholderiaceae	0.00138631	50	333.143	1320	0.241856	0.332245	0	2.52982	0.7136
OTU11325	Proteobacteria	Defluviimonas	0.00135561	2	0.142857	1	0.00639082	0	3	-1.11798	0
OTU2410	Proteobacteria	unclassified_f__Rhodobacteraceae	0.00114857	45	158.958	1188	0.223856	0.320202	2	2.07215	0.706173
OTU1044	Proteobacteria	norank_f__Chromatiaceae	0.00114778	13	1.84711	80	0.112209	0.74359	1	-0.351799	0.698225
OTU4131	Proteobacteria	Vibrio	0.00109031	13	1.84711	80	0.112209	0.74359	1	-0.351799	0.698225
OTU31878	Proteobacteria	Roseomonas	0.000930504	10	14.9554	363	0.0824449	0.711111	3	-0.360639	0.58
OTU16818	Proteobacteria	Hyphomicrobium	0.000912397	10	14.9554	363	0.0824449	0.711111	3	-0.360639	0.58
OTU264	Proteobacteria	Roseomonas	0.000841547	13	1.84711	80	0.112209	0.74359	0	-0.632456	0.698225
OTU18100	Proteobacteria	norank_f__norank_o__Run-SP154	0.00084076	13	8.51378	108	0.103252	0.589744	2	0	0.662722
OTU2619	Proteobacteria	norank_f__norank_o__Run-SP154	0.000828164	13	1.84711	80	0.112209	0.74359	3	-0.549974	0.698225
OTU2035	Proteobacteria	Acinetobacter	0.000776994	46	107.919	971	0.240069	0.392271	1	1.97007	0.70794
OTU31938	Proteobacteria	Marivita	0.000665208	11	0.568676	27	0.0978382	0.836364	1	-0.351799	0.694215
OTU15436	Proteobacteria	Seohaeicola	0.000603804	13	1.84711	80	0.112209	0.74359	1	-0.351799	0.698225
OTU26104	Proteobacteria	OM60NOR5_clade	0.000573889	13	1.84711	80	0.112209	0.74359	1	-0.351799	0.698225
OTU1205	Proteobacteria	unclassified_f__Stappiaceae	0.000520358	12	1.71613	76	0.103167	0.727273	2	-0.296022	0.708333
OTU2675	Proteobacteria	norank_f__norank_o__SZB30	0.000398337	13	1.84711	80	0.112209	0.74359	3	-0.549974	0.698225
OTU141	Proteobacteria	Pseudomonas	0.000376295	12	1.84711	80	0.102607	0.69697	3	-0.549974	0.694444
OTU3018	Proteobacteria	Acinetobacter	0.000366848	12	1.84711	80	0.102607	0.69697	3	-0.549974	0.694444
OTU32854	Proteobacteria	Rhodobacter	0.00036055	14	63.8471	572	0.112389	0.637363	0	0	0.72449
OTU1449	Tenericutes	Candidatus_Bacilloplasma	0.00241522	1	0	0	0.00851937	0	1	-0.985037	0
OTU2272	Verrucomicrobia	norank_f__DEV007	0.000432188	10	14.9554	363	0.0824449	0.711111	3	-0.360639	0.58
Sediment	Phylum	Genus	Relative Abundance	node.degree	node.betw	node.stress	node.evcent	Clustering.Coefficient	No.	module	Zi
OTU16772	Acidobacteria	Paludibaculum	0.00188384	8	39.0064	514	0.0816602	0.714286	4	-0.414513	0.8125
OTU16489	Acidobacteria	Bryobacter	0.000781717	7	3.78548	27	0.0706482	0.666667	2	-0.0585707	0.816327
OTU5198	Actinobacteria	Ilumatobacter	0.0045116	1	0	0	0.00342076	0	3	-0.375905	0
OTU1856	Actinobacteria	norank_f__norank_o__PeM15	0.000461316	7	0.0422535	3	0.0813411	0.952381	2	-0.439281	0.816327
OTU29362	Bacteroidetes	norank_f__Marinilabiliaceae	0.00291353	1	0	0	0.00334181	0	6	0	0
OTU29518	Bacteroidetes	norank_f__Saprospiraceae	0.00256243	3	0.791667	3	0.00767103	0	1	0.322139	0
OTU29550	Bacteroidetes	norank_f__Prolixibacteraceae	0.0025459	6	0.0422535	3	0.0697215	0.933333	5	-0.266501	0.777778
OTU26731	Bacteroidetes	Ignavibacterium	0.00248449	4	11.0717	147	0.0270319	0.5	4	0.0414513	0.375
OTU29544	Bacteroidetes	norank_f__Marinilabiliaceae	0.00244513	5	0.333333	3	0.0232794	0.7	0	0.784465	0
OTU30141	Bacteroidetes	norank_f__Lentimicrobiaceae	0.0022869	7	0.0422535	3	0.0813411	0.952381	5	-0.266501	0.816327
OTU29366	Bacteroidetes	norank_f__Saprospiraceae	0.00225147	3	0.791667	3	0.0077942	0	4	0.0414513	0
OTU13139	Bacteroidetes	norank_f__Bacteroidetes_vadinHA17	0.00221132	7	0.0422535	3	0.0813411	0.952381	5	-0.266501	0.816327
OTU14484	Bacteroidetes	norank_f__Cyclobacteriaceae	0.00220188	72	536.025	2854	0.281342	0.153365	5	3.37124	0.812114
OTU10292	Bacteroidetes	unclassified_f__Saprospiraceae	0.00210583	72	472.426	2819	0.283401	0.155321	2	3.36782	0.821373
OTU10241	Bacteroidetes	norank_f__Saprospiraceae	0.00202711	6	0.0422535	3	0.0697369	0.933333	5	-0.266501	0.777778
OTU34406	Bacteroidetes	norank_f__Saprospiraceae	0.00194445	7	0.0422535	3	0.0813411	0.952381	5	-0.266501	0.816327
OTU16565	Bacteroidetes	norank_f__Bacteroidetes_vadinHA17	0.00186967	7	0.0422535	3	0.0813411	0.952381	5	-0.266501	0.816327
OTU29369	Bacteroidetes	norank_f__Saprospiraceae	0.00167837	5	0	0	0.0503488	1	3	0	0.72
OTU10309	Bacteroidetes	norank_f__Bacteroidetes_vadinHA17	0.00165554	7	0.0422535	3	0.0813411	0.952381	5	-0.266501	0.816327
OTU16570	Bacteroidetes	norank_f__Bacteroidetes_vadinHA17	0.0016398	7	0.0422535	3	0.0813411	0.952381	5	-0.266501	0.816327
OTU6281	Bacteroidetes	norank_f__Cyclobacteriaceae	0.00163507	9	5.77241	29	0.0832475	0.638889	0	0	0.790123
OTU16553	Bacteroidetes	norank_f__Marinilabiliaceae	0.00160516	7	0.0422535	3	0.0813411	0.952381	3	-0.375905	0.816327
OTU29561	Bacteroidetes	norank_f__PHOS-HE36	0.00155556	7	0.0422535	3	0.0813411	0.952381	2	-0.439281	0.816327
OTU5279	Bacteroidetes	norank_f__Saprospiraceae	0.00154612	7	0.0422535	3	0.0813411	0.952381	5	-0.266501	0.816327
OTU8098	Bacteroidetes	norank_f__Prolixibacteraceae	0.00153824	7	0.0422535	3	0.0813411	0.952381	3	-0.375905	0.816327
OTU29565	Bacteroidetes	norank_f__Saprospiraceae	0.00153116	8	91.0423	539	0.0814777	0.714286	7	0	0
OTU30102	Bacteroidetes	norank_f__Bacteroidetes_vadinHA17	0.0015225	7	0.0422535	3	0.0813411	0.952381	5	-0.266501	0.816327
OTU10442	Bacteroidetes	norank_f__Cyclobacteriaceae	0.00142724	9	5.77241	29	0.0832475	0.638889	0	0	0.790123
OTU10906	Bacteroidetes	norank_f__Flavobacteriaceae	0.00140835	1	0	0	0.0033362	0	7	0	0
OTU6984	Bacteroidetes	unclassified_f__Prolixibacteraceae	0.0014052	5	0.333333	3	0.0232794	0.7	0	0.784465	0
OTU8078	Bacteroidetes	norank_f__Prolixibacteraceae	0.00125563	7	0.0422535	3	0.0813411	0.952381	5	-0.266501	0.816327
OTU29363	Bacteroidetes	norank_f__Bacteroidetes_vadinHA17	0.00110212	9	181.042	1062	0.0816147	0.555556	6	0	0
OTU15335	Bacteroidetes	norank_f__Saprospiraceae	0.00108637	7	0.0422535	3	0.0813411	0.952381	0	-0.784465	0.816327
OTU16554	Bacteroidetes	unclassified_f__Prolixibacteraceae	0.00107929	79	706.543	3468	0.295515	0.136969	0	2.74563	0.820381
OTU15326	Bacteroidetes	Muricauda	0.00104859	1	0	0	0.00287318	0	0	-0.784465	0
OTU16526	Bacteroidetes	norank_f__Lentimicrobiaceae	0.00101001	74	536.639	3127	0.283777	0.146983	1	3.36782	0.827246
OTU4154	Bacteroidetes	Hoppeia	0.000986397	73	428.67	2867	0.286329	0.153349	3	3.38314	0.822293
OTU7001	Bacteroidetes	norank_f__norank_o__Chitinophagales	0.000769122	7	0.0422535	3	0.0813411	0.952381	2	-0.439281	0.816327
OTU29568	Bacteroidetes	norank_f__NS9_marine_group	0.000761249	7	0.0422535	3	0.0813411	0.952381	0	-0.784465	0.816327
OTU16541	Bacteroidetes	norank_f__Lentimicrobiaceae	0.000736845	7	0.0422535	3	0.0813411	0.952381	3	-0.375905	0.816327
OTU8081	Bacteroidetes	norank_f__Marinilabiliaceae	0.000728973	7	0.0422535	3	0.0813411	0.952381	0	-0.784465	0.816327
OTU8879	Bacteroidetes	Lutibacter	0.000667569	1	0	0	0.0114842	0	5	-0.439726	0
OTU20804	Bacteroidetes	norank_f__Lentimicrobiaceae	0.000602229	6	0.0422535	3	0.0697215	0.933333	5	-0.266501	0.777778
OTU29555	Bacteroidetes	Ignavibacterium	0.000576251	7	0.0422535	3	0.0813411	0.952381	2	-0.439281	0.816327
OTU24133	Bacteroidetes	norank_f__Cyclobacteriaceae	0.000477847	7	0.0422535	3	0.0813411	0.952381	3	-0.375905	0.816327
OTU9153	Bacteroidetes	unclassified_o__Bacteroidales	0.000355827	7	0.0422535	3	0.0813411	0.952381	3	-0.375905	0.816327
OTU27270	Calditrichaeota	norank_f__Calditrichaceae	0.000887206	7	0.0422535	3	0.0813411	0.952381	1	-0.439281	0.816327
OTU27229	Chloroflexi	norank_f__Anaerolineaceae	0.00168939	7	0.0422535	3	0.0813411	0.952381	5	-0.266501	0.816327
OTU8737	Chloroflexi	norank_f__norank_o__SBR1031	0.00133829	7	0.0422535	3	0.0813411	0.952381	3	-0.375905	0.816327
OTU26954	Chloroflexi	norank_f__Anaerolineaceae	0.00106512	6	0.0422535	3	0.0697215	0.933333	3	-0.375905	0.777778
OTU3783	Chloroflexi	norank_f__norank_o__norank_c__Anaerolineae	0.000972227	7	0.0422535	3	0.0813411	0.952381	5	-0.266501	0.816327
OTU33837	Cyanobacteria	Cyanobium_PCC-6307	0.00291904	1	0	0	0.0116042	0	2	-0.439281	0
OTU30244	Cyanobacteria	Cyanobium_PCC-6307	0.00177756	6	0.0422535	3	0.069617	0.933333	5	-0.266501	0.777778
OTU2696	Cyanobacteria	Cyanobium_PCC-6307	0.00126193	4	1.28571	9	0.0201982	0	2	0.322139	0.375
OTU2817	Cyanobacteria	Cyanobium_PCC-6307	0.0011344	7	0.0422535	3	0.0813411	0.952381	1	-0.439281	0.816327
OTU33041	Cyanobacteria	norank_f__norank_o__Chloroplast	0.00112337	9	92.1511	542	0.0835427	0.666667	3	0.375905	0.790123
OTU31572	Cyanobacteria	norank_f__norank_o__Chloroplast	0.000865164	7	0.0422535	3	0.0813411	0.952381	1	-0.439281	0.816327
OTU34533	Cyanobacteria	norank_f__norank_o__Chloroplast	0.000735271	7	0.0422535	3	0.0813411	0.952381	2	-0.439281	0.816327
OTU4079	Epsilonbacteraeota	Sulfurovum	0.0013249	7	0.0422535	3	0.0813411	0.952381	4	-0.870478	0.816327
OTU16450	Firmicutes	norank_f__TSAC18	0.00135876	7	0.0422535	3	0.0813411	0.952381	1	-0.439281	0.816327
OTU3291	Fusobacteria	Cetobacterium	0.0020523	8	0.0422535	3	0.0851453	0.964286	4	-0.414513	0.8125
OTU28048	Gemmatimonadetes	norank_f__Gemmatimonadaceae	0.0010171	7	3.78548	27	0.0706482	0.666667	2	-0.0585707	0.816327
OTU9600	Gemmatimonadetes	norank_f__norank_o__norank_c__Gemmatimonadetes	0.000757313	7	0.0422535	3	0.0813411	0.952381	4	-0.870478	0.816327
OTU26673	Lentisphaerae	norank_f__Lenti-02	0.00055106	6	0.0422535	3	0.0697215	0.933333	5	-0.266501	0.777778
OTU1358	Patescibacteria	norank_f__norank_o__Saccharimonadales	0.00137844	3	11.1702	152	0.0240339	0.333333	1	-0.0585707	0.444444
OTU27085	Planctomycetes	norank_f__norank_o__norank_c__OM190	0.00159099	9	5.77241	29	0.0832475	0.638889	0	0	0.790123
OTU16092	Planctomycetes	CL500-3	0.00152958	2	0	0	0.0237198	1	1	-0.439281	0.5
OTU24955	Proteobacteria	Thiobacillus	0.00227745	11	5.42706	24	0.092907	0.781818	4	0.953381	0.727273
OTU34239	Proteobacteria	unclassified_f__Burkholderiaceae	0.00146897	7	91	466	0.0701698	0.714286	0	-0.392232	0.77551
OTU34221	Proteobacteria	Hydrogenophaga	0.0014115	3	0	0	0.0354439	1	3	-0.375905	0.666667
OTU6741	Proteobacteria	unclassified_f__Desulfobulbaceae	0.00129656	7	0.0422535	3	0.0813411	0.952381	3	-0.375905	0.816327
OTU9844	Proteobacteria	norank_f__Rhodanobacteraceae	0.00128476	7	0.0422535	3	0.0813411	0.952381	2	-0.439281	0.816327
OTU1288	Proteobacteria	norank_f__Sandaracinaceae	0.00122335	1	0	0	0.0115199	0	5	-0.439726	0
OTU3411	Proteobacteria	Shewanella	0.00118163	6	0.0422535	3	0.069617	0.933333	5	-0.266501	0.777778
OTU3959	Proteobacteria	norank_f__norank_o__PLTA13	0.00109031	7	0.0422535	3	0.0813411	0.952381	2	-0.439281	0.816327
OTU14779	Proteobacteria	Hydrogenophaga	0.0010541	72	425.546	2855	0.275702	0.130673	4	2.77724	0.816358
OTU12425	Proteobacteria	unclassified_f__Rhodocyclaceae	0.00104859	8	39.0064	514	0.0816602	0.714286	4	-0.414513	0.8125
OTU26293	Proteobacteria	unclassified_f__Rhodocyclaceae	0.000917121	7	0.0422535	3	0.0813411	0.952381	1	-0.439281	0.816327
OTU34229	Proteobacteria	Rheinheimera	0.000917121	75	606.913	3280	0.28047	0.122883	5	3.54446	0.810667
OTU25298	Proteobacteria	Woeseia	0.000845483	7	0.0422535	3	0.0813411	0.952381	1	-0.439281	0.816327
OTU1034	Proteobacteria	unclassified_f__Chromatiaceae	0.000688825	8	0.0422535	3	0.0851453	0.964286	4	-0.414513	0.8125
OTU15406	Proteobacteria	Rubellimicrobium	0.000688825	7	0.0422535	3	0.0813411	0.952381	0	-0.784465	0.816327
OTU3517	Proteobacteria	unclassified_f__Burkholderiaceae	0.000662059	7	0.0422535	3	0.0813411	0.952381	5	-0.266501	0.816327
OTU14698	Proteobacteria	Hydrogenophaga	0.000576251	7	3.78548	27	0.0706482	0.666667	2	-0.0585707	0.816327
OTU1768	Proteobacteria	unclassified_f__Chromatiaceae	0.000539251	8	0.0422535	3	0.0851453	0.964286	4	-0.414513	0.8125
OTU19957	Proteobacteria	norank_f__Sva1033	0.000362912	7	0.0422535	3	0.0813411	0.952381	1	-0.439281	0.816327
OTU30255	Proteobacteria	unclassified_f__Desulfuromonadaceae	0.00034087	7	0.0422535	3	0.0813411	0.952381	5	-0.266501	0.816327
OTU11297	Spirochaetes	Spirochaeta_2	0.00119108	8	38.9571	521	0.0816552	0.714286	1	-0.0585707	0.8125
OTU30577	Spirochaetes	norank_f__Spirochaetaceae	0.000918695	7	0.0422535	3	0.0813411	0.952381	5	-0.266501	0.816327
OTU9170	Spirochaetes	Sediminispirochaeta	0.000795888	8	38.9571	521	0.0816552	0.714286	1	-0.0585707	0.8125
OTU27580	Tenericutes	Acholeplasma	0.00459033	1	0	0	0.00334181	0	6	0	0
OTU27584	Tenericutes	Acholeplasma	0.00105095	1	0	0	0.0114842	0	5	-0.439726	0
OTU9562	unclassified	unclassified_k__norank_d__Bacteria	0.00063057	6	0.0422535	3	0.0697369	0.933333	5	-0.266501	0.777778
