# Supplementary material for: Environmental Water and Sediment Microbial Communities Shape Intestine Microbiota for Host Health: The Central Dogma in an Anthropogenic Aquaculture Ecosystem
Source: Front Microbiol. 2021 Nov 2;12:772149. doi: 10.3389/fmicb.2021.772149 (PMC8593368; doi:10.3389/fmicb.2021.772149)
Supplement: Supplementary file 1 [file Data_Sheet_1.ZIP › Supplementary Materials/Supplementary Tables/Table S16.xlsx]

## Sheet: Sheet1
Table S16 Network nodes' centrality indices of microbial communities of water, shrimp and sediment habitats in the SCPE at six culture developmental stages
Water	Phylum	Genus	Relative Abundance	node.degree	node.betw	node.stress	node.evcent	Clustering.Coefficient	No.	module	Zi
OTU31665	Actinobacteria	norank_f__Microbacteriaceae	0.00392436	2	0.25	1	0.0110775	0	3	0	0
OTU31313	Actinobacteria	unclassified_f__Ilumatobacteraceae	0.00348946	2	0.25	1	0.0110775	0	2	0	0
OTU1856	Actinobacteria	norank_f__norank_o__PeM15	0.00285315	3	0	0	0.0833216	1	0	-0.210483	0
OTU33865	Actinobacteria	CL500-29_marine_group	0.000703024	3	0	0	0.0833216	1	0	-0.210483	0
OTU31259	Armatimonadetes	norank_f__Fimbriimonadaceae	0.00131753	4	43	280	0.0840516	0.5	2	0	0
OTU538	Bacteroidetes	unclassified_c__Bacteroidia	0.00339196	71	1183.43	4445	0.421494	0.0527163	0	4.67272	0.257489
OTU32534	Bacteroidetes	Dinghuibacter	0.00214371	1	0	0	7.86639e-199	0	8	0	0
OTU32799	Bacteroidetes	norank_f__Saprospiraceae	0.00210522	1	0	0	0.0007397	0	1	-0.447214	0
OTU10305	Bacteroidetes	Phaeodactylibacter	0.00191535	1	0	0	0.0007397	0	1	-0.447214	0
OTU34496	Bacteroidetes	norank_f__NS11-12_marine_group	0.0018217	3	0	0	0.0833216	1	0	-0.210483	0
OTU31605	Bacteroidetes	norank_f__NS11-12_marine_group	0.00179733	3	0	0	0.0833216	1	0	-0.210483	0
OTU31274	Bacteroidetes	norank_f__NS9_marine_group	0.00172549	3	0.75	3	0.0166894	0	0	-0.210483	0
OTU5279	Bacteroidetes	norank_f__Saprospiraceae	0.00169085	3	0	0	0.0833216	1	0	-0.210483	0
OTU1431	Bacteroidetes	norank_f__Cryomorphaceae	0.00160618	3	0	0	0.0833216	1	0	-0.210483	0
OTU31639	Bacteroidetes	Fluviicola	0.00152536	5	2.5	10	0.0280626	0	0	-0.0420966	0
OTU31416	Bacteroidetes	Fluviimonas	0.00149328	2	87	104	0.0284722	0	6	0	0
OTU5575	Bacteroidetes	Terrimonas	0.00137269	4	43	280	0.0840516	0.5	3	0	0
OTU34417	Bacteroidetes	norank_f__norank_o__OPB56	0.00135088	4	43	280	0.0840516	0.5	3	0	0
OTU33026	Bacteroidetes	Fluviicola	0.0013419	1	0	0	7.86639e-199	0	7	0	0
OTU5278	Bacteroidetes	norank_f__NS9_marine_group	0.00129572	4	28.3333	274	0.0844214	0.5	0	-0.12629	0
OTU32535	Bacteroidetes	norank_f__Saprospiraceae	0.00120207	3	0	0	0.0833216	1	0	-0.210483	0
OTU32244	Bacteroidetes	Fluviicola	0.000974996	3	0	0	0.0833216	1	0	-0.210483	0
OTU501	Bacteroidetes	norank_f__LiUU-11-161	0.000953187	2	0	0	0.0561238	1	0	-0.294676	0
OTU31411	Bacteroidetes	CK06-06-Mud-MAS4B-21	0.000877497	1	0	0	0.0283485	0	0	-0.37887	0
OTU32242	Bacteroidetes	Haliscomenobacter	0.000867234	3	0	0	0.0833216	1	0	-0.210483	0
OTU31621	Bacteroidetes	norank_f__NS9_marine_group	0.000786412	3	0	0	0.0833216	1	0	-0.210483	0
OTU31567	Bacteroidetes	Fluviicola	0.000708155	5	56.3333	531	0.0855506	0.3	4	-0.816497	0.48
OTU1998	Bacteroidetes	unclassified_o__Chitinophagales	0.000696609	3	0	0	0.0833216	1	0	-0.210483	0
OTU31410	Bacteroidetes	Sediminibacterium	0.000692761	3	0	0	0.0833216	1	0	-0.210483	0
OTU34510	Bacteroidetes	Runella	0.000692761	3	0	0	0.0833216	1	0	-0.210483	0
OTU15432	Bacteroidetes	Flavobacterium	0.000652991	3	0	0	0.0833216	1	0	-0.210483	0
OTU32246	Bacteroidetes	Fluviicola	0.000545228	3	0	0	0.0833216	1	0	-0.210483	0
OTU29556	Bacteroidetes	Phaeodactylibacter	0.000463123	2	0	0	0.0555463	1	0	-0.294676	0
OTU31799	Chlamydiae	unclassified_o__Chlamydiales	0.00175628	3	0	0	0.0833216	1	0	-0.210483	0
OTU2372	Chloroflexi	norank_f__Chloroflexaceae	0.00125723	5	258.25	1582	0.0112251	0	1	2.23607	0
OTU34490	Chloroflexi	norank_f__Caldilineaceae	0.00105838	3	0	0	0.0833216	1	0	-0.210483	0
OTU31276	Chloroflexi	norank_f__norank_o__RBG-13-54-9	0.000681215	3	0	0	0.0833216	1	0	-0.210483	0
OTU32070	Chloroflexi	norank_f__Caldilineaceae	0.000640162	3	0	0	0.0833216	1	0	-0.210483	0
OTU32415	Cyanobacteria	norank_f__norank_o__Chloroplast	0.00622458	3	0.6	3	0.0169127	0	4	1.22474	0
OTU31184	Cyanobacteria	norank_f__norank_o__Chloroplast	0.00374091	1	0	0	7.86639e-199	0	7	0	0
OTU34448	Cyanobacteria	Snowella_0TU37S04	0.00313795	1	0	0	0.0277753	0	0	-0.37887	0
OTU2093	Cyanobacteria	Cyanobium_PCC-6307	0.00247983	1	0	0	0.00187624	0	6	0	0
OTU424	Cyanobacteria	Nodosilinea_PCC-7104	0.0021296	4	28.3333	274	0.0844214	0.5	0	-0.12629	0
OTU31346	Cyanobacteria	norank_f__norank_o__Chloroplast	0.00199618	1	0	0	7.86639e-199	0	8	0	0
OTU31715	Cyanobacteria	norank_f__norank_o__Chloroplast	0.00159848	3	0	0	0.0833216	1	0	-0.210483	0
OTU1328	Cyanobacteria	Cyanobacterium_PCC-10605	0.00132138	2	0	0	0.0549731	1	0	-0.294676	0
OTU2101	Cyanobacteria	norank_f__norank_o__Chloroplast	0.00110329	2	0	0	0.0561238	1	0	-0.294676	0
OTU4428	Cyanobacteria	Planktothrix_NIVA-CYA_15	0.00108404	3	0	0	0.0833216	1	0	-0.210483	0
OTU324	Cyanobacteria	Limnothrix	0.00103273	68	1018.43	4153	0.41273	0.0566286	0	4.42015	0.267734
OTU34362	Cyanobacteria	norank_f__norank_o__Chloroplast	0.000996806	3	0	0	0.0833216	1	0	-0.210483	0
OTU34533	Cyanobacteria	norank_f__norank_o__Chloroplast	0.000995523	3	0	0	0.0833216	1	0	-0.210483	0
OTU32087	Cyanobacteria	norank_f__norank_o__Chloroplast	0.000709438	2	0	0	0.0561238	1	0	-0.294676	0
OTU31247	Cyanobacteria	norank_f__norank_o__Chloroplast	0.000659406	4	87	286	0.083685	0.5	5	0	0
OTU32771	Cyanobacteria	norank_f__norank_o__Chloroplast	0.000514439	3	0	0	0.0833216	1	0	-0.210483	0
OTU31258	Patescibacteria	norank_f__norank_o__JGI_0000069-P22	0.00155101	1	0	0	0.00551461	0	5	0	0
OTU11349	Planctomycetes	norank_f__norank_o__norank_c__OM190	0.000837727	2	0	0	0.0561238	1	0	-0.294676	0
OTU32048	Proteobacteria	Limnobacter	0.0034189	4	16.6	262	0.0851709	0.5	0	-0.12629	0
OTU2859	Proteobacteria	norank_f__Rhizobiales_Incertae_Sedis	0.00292242	3	0	0	0.0833216	1	0	-0.210483	0
OTU11335	Proteobacteria	Hyphomonas	0.00281081	3	0	0	0.0833216	1	0	-0.210483	0
OTU32767	Proteobacteria	MWH-UniP1_aquatic_group	0.00232075	3	0	0	0.0833216	1	0	-0.210483	0
OTU34239	Proteobacteria	unclassified_f__Burkholderiaceae	0.0023015	3	0	0	0.0833216	1	0	-0.210483	0
OTU31318	Proteobacteria	norank_f__norank_o__Bradymonadales	0.00217835	1	0	0	0.0007397	0	1	-0.447214	0
OTU34407	Proteobacteria	MWH-UniP1_aquatic_group	0.00200387	3	0	0	0.0833216	1	0	-0.210483	0
OTU31355	Proteobacteria	OM27_clade	0.00181016	2	0	0	0.0555463	1	0	-0.294676	0
OTU31337	Proteobacteria	norank_f__Methylophilaceae	0.001687	74	1438.93	4840	0.430193	0.049241	0	4.84111	0.271001
OTU31849	Proteobacteria	MWH-UniP1_aquatic_group	0.00159207	3	0	0	0.0833216	1	0	-0.210483	0
OTU15406	Proteobacteria	Rubellimicrobium	0.00140348	3	0	0	0.0833216	1	0	-0.210483	0
OTU33882	Proteobacteria	unclassified_f__Burkholderiaceae	0.00135986	3	0	0	0.0833216	1	0	-0.210483	0
OTU32060	Proteobacteria	Polynucleobacter	0.00129828	3	0	0	0.0833216	1	0	-0.210483	0
OTU2268	Proteobacteria	norank_f__Rhizobiales_Incertae_Sedis	0.0012598	3	0	0	0.0833216	1	0	-0.210483	0
OTU71	Proteobacteria	Allorhizobium-Neorhizobium-Pararhizobium-Rhizobium	0.0012444	5	56.3333	531	0.0855506	0.3	4	-0.816497	0.48
OTU32051	Proteobacteria	Aquimonas	0.00117256	3	0	0	0.0833216	1	0	-0.210483	0
OTU232	Proteobacteria	Pseudomonas	0.00115204	4	16.6	262	0.0851709	0.5	0	-0.12629	0
OTU31192	Proteobacteria	unclassified_f__Burkholderiaceae	0.00114434	3	0	0	0.0833216	1	0	-0.210483	0
OTU1277	Proteobacteria	Novosphingobium	0.00108533	2	0	0	0.0561238	1	0	-0.294676	0
OTU34229	Proteobacteria	Rheinheimera	0.0010122	3	0	0	0.0833216	1	0	-0.210483	0
OTU31234	Proteobacteria	unclassified_f__Bacteriovoracaceae	0.000924964	4	16.6	262	0.0851709	0.5	0	-0.12629	0
OTU32509	Proteobacteria	norank_f__norank_o__SAR324_cladeMarine_group_B	0.000898023	3	0	0	0.0833216	1	0	-0.210483	0
OTU141	Proteobacteria	Pseudomonas	0.000892892	3	0	0	0.0833216	1	0	-0.210483	0
OTU31308	Proteobacteria	OM27_clade	0.000833879	3	0	0	0.0833216	1	0	-0.210483	0
OTU32173	Proteobacteria	Rheinheimera	0.000762037	3	0	0	0.0833216	1	0	-0.210483	0
OTU32955	Proteobacteria	OM27_clade	0.0006748	4	16.6	262	0.0851709	0.5	0	-0.12629	0
OTU31871	Proteobacteria	norank_f__Blfdi19	0.000638879	3	0	0	0.0833216	1	0	-0.210483	0
OTU32031	Proteobacteria	Acidovorax	0.000622202	4	28.3333	274	0.0844214	0.5	0	-0.12629	0
OTU31225	Proteobacteria	unclassified_f__Burkholderiaceae	0.000610656	2	0	0	0.0555463	1	0	-0.294676	0
OTU2033	Proteobacteria	Acinetobacter	0.000596544	4	166	1048	0.0840613	0.5	1	-0.447214	0.375
OTU15308	Proteobacteria	unclassified_c__Deltaproteobacteria	0.000588847	4	16.6	262	0.0851709	0.5	0	-0.12629	0
OTU15427	Proteobacteria	unclassified_c__Alphaproteobacteria	0.000578583	3	0	0	0.0833216	1	0	-0.210483	0
OTU32619	Proteobacteria	unclassified_f__Rhodocyclaceae	0.000442597	3	0	0	0.0833216	1	0	-0.210483	0
OTU32494	Verrucomicrobia	Prosthecobacter	0.00285186	3	0.6	3	0.0169127	0	4	1.22474	0
OTU5142	Verrucomicrobia	norank_f__Pedosphaeraceae	0.00145095	4	166	1048	0.0840613	0.5	1	-0.447214	0.375
OTU32426	Verrucomicrobia	norank_f__norank_o__norank_c__Verrucomicrobiae	0.000731247	4	43	280	0.0840516	0.5	2	0	0
OTU34292	Verrucomicrobia	Prosthecobacter	0.000695326	5	56.3333	531	0.0855506	0.3	4	-0.816497	0.48
Shrimp intestine	Phylum	Genus	Relative Abundance	node.degree	node.betw	node.stress	node.evcent	Clustering.Coefficient	No.	module	Zi
OTU2362	Actinobacteria	Rhodococcus	0.0098295	4	0.268649	13	0.0352917	0.5	2	-0.148569	0
OTU27	Actinobacteria	Tsukamurella	0.00223223	8	21.9953	103	0.0650669	0.464286	2	0.051999	0.46875
OTU32506	Actinobacteria	norank_f__norank_o__PeM15	0.00192562	9	1.77431	82	0.111217	0.611111	1	-0.328805	0.641975
OTU31746	Actinobacteria	Candidatus_Aquiluna	0.000454143	9	1.77431	82	0.111217	0.611111	2	-0.349136	0.641975
OTU34433	Actinobacteria	hgcI_clade	0.000446446	9	1.77431	82	0.111217	0.611111	0	-0.402015	0.641975
OTU34491	Actinobacteria	CL500-29_marine_group	0.000356643	9	1.77431	82	0.111217	0.611111	2	-0.349136	0.641975
OTU4134	Bacteroidetes	Spongiimonas	0.0098526	1	0	0	0.011137	0	2	-0.750271	0
OTU512	Bacteroidetes	Flavobacterium	0.00640675	39	160.997	1294	0.21496	0.122807	2	2.05767	0.669297
OTU31236	Bacteroidetes	Flavobacterium	0.00270177	8	5.84244	92	0.0780701	0.535714	2	0.051999	0.53125
OTU30428	Bacteroidetes	Dinghuibacter	0.00192305	9	1.77431	82	0.111217	0.611111	1	-0.328805	0.641975
OTU32559	Bacteroidetes	Lewinella	0.000429768	9	1.77431	82	0.111217	0.611111	1	-0.328805	0.641975
OTU33561	Bacteroidetes	norank_f__norank_o__OPB56	0.000351512	9	1.77431	82	0.111217	0.611111	1	-0.328805	0.641975
OTU16099	Chloroflexi	norank_f__Caldilineaceae	0.00427716	2	0.75	3	0.0156476	0	2	-0.750271	0.5
OTU33849	Chloroflexi	norank_f__Caldilineaceae	0.00257604	2	0	0	0.0166697	1	2	-0.549704	0
OTU2245	Cyanobacteria	Nodosilinea_PCC-7104	0.00455426	1	0	0	0.000745443	0	1	-0.753511	0
OTU2165	Cyanobacteria	Snowella_0TU37S04	0.00375117	3	0.268649	13	0.0331249	0	2	-0.349136	0
OTU2817	Cyanobacteria	Cyanobium_PCC-6307	0.00362673	1	0	0	0.011137	0	2	-0.750271	0
OTU33681	Cyanobacteria	Cyanobium_PCC-6307	0.0036216	1	0	0	0.00550547	0	0	-0.703526	0
OTU433	Cyanobacteria	norank_f__norank_o__Chloroplast	0.00327907	55	501.335	2230	0.304952	0.204714	1	2.92728	0.638017
OTU33837	Cyanobacteria	Cyanobium_PCC-6307	0.00198848	2	0	0	0.00387829	1	3	0	0
OTU2093	Cyanobacteria	Cyanobium_PCC-6307	0.00194101	10	78.7743	499	0.111489	0.488889	0	-0.100504	0.66
OTU3930	Cyanobacteria	Planktothrix_NIVA-CYA_15	0.00180246	2	77	106	0.0150957	0	1	-0.611942	0
OTU423	Cyanobacteria	Leptolyngbya_BN43	0.00168828	2	0.5	1	0.00411812	0	1	-0.611942	0
OTU14	Cyanobacteria	norank_f__norank_o__Chloroplast	0.00157411	2	0	0	0.0147044	1	0	-0.402015	0
OTU34448	Cyanobacteria	Snowella_0TU37S04	0.00143555	10	21.8822	168	0.112041	0.511111	2	-0.148569	0.64
OTU31179	Cyanobacteria	Cyanobium_PCC-6307	0.00138039	3	12.9434	77	0.015911	0.333333	1	-0.470374	0
OTU4252	Cyanobacteria	Cyanobium_PCC-6307	0.00137654	5	0.0212766	1	0.0672803	0.9	1	-0.328805	0.32
OTU31789	Cyanobacteria	norank_f__norank_o__Chloroplast	0.00130983	8	1.77431	82	0.0961586	0.5	2	-0.349136	0.65625
OTU17874	Cyanobacteria	Cyanobium_PCC-6307	0.00130983	3	0	0	0.03989	1	1	-0.611942	0.444444
OTU31572	Cyanobacteria	norank_f__norank_o__Chloroplast	0.000909569	9	1.77431	82	0.111217	0.611111	1	-0.328805	0.641975
OTU21	Cyanobacteria	norank_f__norank_o__Vampirovibrionales	0.000590129	4	0.0212766	1	0.0547761	0.833333	1	-0.470374	0.375
OTU169	Firmicutes	Ruminococcaceae_UCG-014	0.00412449	9	1.77431	82	0.111217	0.611111	1	-0.328805	0.641975
OTU1731	Firmicutes	Clostridium_sensu_stricto_11	0.00204749	9	1.77431	82	0.111217	0.611111	1	-0.328805	0.641975
OTU165	Firmicutes	Clostridium_sensu_stricto_12	0.00179605	9	1.77431	82	0.111217	0.611111	0	-0.402015	0.641975
OTU1033	Firmicutes	Exiguobacterium	0.00152279	8	26.753	395	0.0845533	0.285714	0	-0.100504	0.65625
OTU9297	Firmicutes	Lactococcus	0.00138424	6	0.196239	8	0.0780925	0.8	1	-0.328805	0.444444
OTU222	Firmicutes	Clostridium_sensu_stricto_12	0.00135601	9	1.77431	82	0.111217	0.611111	0	-0.402015	0.641975
OTU2715	Firmicutes	norank_f__Lachnospiraceae	0.000831313	4	0.0212766	1	0.0548458	0.833333	1	-0.328805	0
OTU3020	Firmicutes	unclassified_f__Lachnospiraceae	0.000479801	9	1.77431	82	0.111217	0.611111	2	-0.349136	0.641975
OTU3291	Fusobacteria	Cetobacterium	0.00159207	4	0.978893	30	0.0365353	0.166667	2	-0.349136	0.375
OTU1730	Proteobacteria	Litorimicrobium	0.141123	1	0	0	0.00515625	0	2	-0.750271	0
OTU1384	Proteobacteria	Vibrio	0.0739009	1	0	0	4.39164e-106	0	4	0	0
OTU2357	Proteobacteria	Vibrio	0.0173767	1	0	0	4.39164e-106	0	4	0	0
OTU2	Proteobacteria	Phyllobacterium	0.014208	6	1.31538	23	0.0438791	0.6	2	0.252567	0
OTU74	Proteobacteria	Mesorhizobium	0.0122901	47	531.859	3017	0.225532	0.0925069	2	3.46165	0.641919
OTU4297	Proteobacteria	unclassified_f__Rhizobiaceae	0.00502765	42	242.073	1797	0.23031	0.141696	2	2.45881	0.6678
OTU2268	Proteobacteria	norank_f__Rhizobiales_Incertae_Sedis	0.00472745	40	189.245	1538	0.218955	0.125641	0	2.6131	0.66
OTU116	Proteobacteria	Gemmobacter	0.00390512	1	0	0	0.0124345	0	0	-0.703526	0
OTU15406	Proteobacteria	Rubellimicrobium	0.00378068	1	0	0	0.0124345	0	0	-0.703526	0
OTU103	Proteobacteria	Aminobacter	0.00330344	2	0.097561	4	0.02251	0	2	-0.549704	0
OTU1736	Proteobacteria	Acinetobacter	0.0030892	11	86.7563	533	0.104417	0.436364	2	0.252567	0.561983
OTU716	Proteobacteria	unclassified_f__Desulfobulbaceae	0.00299298	3	0.375	3	0.012526	0	0	-0.100504	0
OTU32854	Proteobacteria	Rhodobacter	0.00293269	4	0.0212766	1	0.0548458	0.833333	1	-0.328805	0
OTU261	Proteobacteria	norank_f__AB1	0.00286213	9	1.77431	82	0.111217	0.611111	1	-0.328805	0.641975
OTU32445	Proteobacteria	unclassified_f__Rhodobacteraceae	0.0027441	7	22.2521	110	0.0648708	0.285714	1	-0.328805	0.489796
OTU3267	Proteobacteria	Desulfoprunum	0.0027069	48	257.802	1578	0.275177	0.207447	1	2.361	0.641493
OTU141	Proteobacteria	Pseudomonas	0.00221299	1	0	0	0.011137	0	2	-0.750271	0
OTU1050	Proteobacteria	Escherichia-Shigella	0.00219374	6	0.196239	8	0.0780925	0.8	0	-0.402015	0.444444
OTU3848	Proteobacteria	Thioclava	0.00213729	8	26.753	395	0.0845533	0.285714	0	-0.100504	0.65625
OTU3773	Proteobacteria	norank_f__Steroidobacteraceae	0.0020398	9	1.77431	82	0.111217	0.611111	1	-0.328805	0.641975
OTU3422	Proteobacteria	Pseudorhodobacter	0.00193203	49	257.284	1542	0.277315	0.201531	1	2.50257	0.62474
OTU2289	Proteobacteria	Pseudomonas	0.00187302	7	18.6918	128	0.0788186	0.619048	0	-0.100504	0.489796
OTU136	Proteobacteria	Rudaea	0.00177039	46	353.836	1760	0.251807	0.172947	0	2.91461	0.634216
OTU462	Proteobacteria	Allorhizobium-Neorhizobium-Pararhizobium-Rhizobium	0.00169983	2	0	0	0.00387829	1	3	0	0
OTU15199	Proteobacteria	Thioclava	0.00162542	8	26.753	395	0.0845533	0.285714	0	-0.100504	0.65625
OTU308	Proteobacteria	Roseomonas	0.00155615	5	0.0212766	1	0.0672803	0.9	1	-0.328805	0.32
OTU139	Proteobacteria	Ralstonia	0.00149457	10	8.22678	135	0.113664	0.577778	2	-0.148569	0.64
OTU26103	Proteobacteria	Aeromonas	0.00148559	47	280.74	1465	0.253218	0.146161	1	2.50257	0.628339
OTU33549	Proteobacteria	norank_f__norank_o__SAR324_cladeMarine_group_B	0.00109431	9	1.77431	82	0.111217	0.611111	0	-0.402015	0.641975
OTU71	Proteobacteria	Allorhizobium-Neorhizobium-Pararhizobium-Rhizobium	0.00109302	6	63.0779	349	0.0674837	0.6	1	-0.187236	0.277778
OTU2669	Proteobacteria	Enterobacter	0.00100707	5	0.0212766	1	0.0672803	0.9	1	-0.328805	0.32
OTU2613	Proteobacteria	norank_f__norank_o__PLTA13	0.000983977	9	1.77431	82	0.111217	0.611111	1	-0.328805	0.641975
OTU2489	Proteobacteria	Vibrio	0.000864668	6	0.196239	8	0.0780925	0.8	1	-0.328805	0.444444
OTU75	Proteobacteria	Desulfovibrio	0.00082105	6	2.15841	14	0.0687917	0.6	1	-0.328805	0.444444
OTU15427	Proteobacteria	unclassified_c__Alphaproteobacteria	0.000727399	9	1.77431	82	0.111217	0.611111	2	-0.349136	0.641975
OTU621	Proteobacteria	Allorhizobium-Neorhizobium-Pararhizobium-Rhizobium	0.00070559	8	1.08268	46	0.100405	0.678571	2	-0.349136	0.59375
OTU95	Proteobacteria	unclassified_f__Beijerinckiaceae	0.000633748	4	0.0212766	1	0.0548458	0.833333	1	-0.328805	0
OTU576	Tenericutes	Candidatus_Bacilloplasma	0.00773198	5	0.785316	42	0.04955	0.4	2	-0.148569	0.32
OTU31659	Verrucomicrobia	LD29	0.00202055	8	152.55	653	0.0746596	0.357143	3	0	0
OTU31344	Verrucomicrobia	Terrimicrobium	0.00117898	9	1.77431	82	0.111217	0.611111	0	-0.402015	0.641975
OTU3283	Verrucomicrobia	LD29	0.000459275	9	1.77431	82	0.111217	0.611111	2	-0.349136	0.641975
Sediment	Phylum	Genus	Relative Abundance	node.degree	node.betw	node.stress	node.evcent	Clustering.Coefficient	No. module	Zi	Pi
OTU13755	Bacteroidetes	norank_f__Microscillaceae	0.0127763	1	0	0	0.00175683	0	1	-1.60452	0
OTU11781	Chloroflexi	norank_f__Anaerolineaceae	0.0113523	1	0	0	0.00576557	0	0	-1.76763	0
OTU12325	Proteobacteria	Thioalkalispira	0.00843372	7	47.1429	165	0.0436264	0.666667	1	0.225196	0.244898
OTU14228	Proteobacteria	Anaeromyxobacter	0.00827721	7	0.309524	2	0.0510055	0.904762	1	-0.140747	0.408163
OTU12444	Proteobacteria	Thiobacillus	0.00738432	2	0	0	0.00757759	1	1	-1.23858	0
OTU716	Proteobacteria	unclassified_f__Desulfobulbaceae	0.00592054	4	0	0	0.0323625	1	1	-0.872634	0.375
OTU13771	Proteobacteria	Geothermobacter	0.00534195	42	83.1345	595	0.237094	0.471545	0	1.81742	0.336735
OTU5024	Chloroflexi	Anaerolinea	0.00523932	34	27.1822	326	0.206129	0.527629	0	1.48132	0.207612
OTU3411	Proteobacteria	Shewanella	0.00478903	1	0	0	0.00283627	0	0	-1.76763	0
OTU3773	Proteobacteria	norank_f__Steroidobacteraceae	0.00474541	8	0.0922078	3	0.0703174	0.892857	0	-1.20746	0.375
OTU12396	Proteobacteria	Thioalkalispira	0.00454913	8	10.7221	110	0.0495543	0.714286	1	0.225196	0.375
OTU11799	Chloroflexi	norank_f__Anaerolineaceae	0.00448755	18	11.7026	66	0.120758	0.607843	1	0.957082	0.493827
OTU434	Cyanobacteria	Cyanobium_PCC-6307	0.00441827	7	0.427496	4	0.0552021	0.809524	1	-0.506691	0.489796
OTU1842	Proteobacteria	Rhodobacter	0.00440544	29	14.2449	216	0.179864	0.512315	0	0.809125	0.285375
OTU1769	Proteobacteria	norank_f__Steroidobacteraceae	0.00438748	30	10.7004	170	0.195627	0.645977	0	1.03319	0.231111
OTU29373	Bacteroidetes	norank_f__Prolixibacteraceae	0.00422841	41	89.2659	587	0.224314	0.430488	1	1.68897	0.368828
OTU27580	Tenericutes	Acholeplasma	0.00420147	41	81.6829	565	0.231999	0.476829	1	1.32303	0.342653
OTU433	Cyanobacteria	norank_f__norank_o__Chloroplast	0.00400518	5	0.030303	1	0.0393299	0.9	1	-1.23858	0.48
OTU13814	Proteobacteria	Anaeromyxobacter	0.00373962	32	19.8257	248	0.197209	0.538306	0	1.03319	0.304688
OTU5021	Chloroflexi	norank_f__Anaerolineaceae	0.00363443	16	1.38301	34	0.129696	0.783333	0	-0.423235	0.304688
OTU11827	Chloroflexi	norank_f__Anaerolineaceae	0.00345867	16	1.38301	34	0.129696	0.783333	0	-0.423235	0.304688
OTU2	Proteobacteria	Phyllobacterium	0.00335604	34	38.2932	336	0.200018	0.488414	1	0.591139	0.32699
OTU4554	Actinobacteria	Intrasporangium	0.0033214	37	48.9958	426	0.211341	0.462462	0	1.59335	0.271731
OTU12431	Acidobacteria	norank_f__norank_o__Subgroup_7	0.00311999	30	11.7586	183	0.194023	0.618391	0	1.03319	0.231111
OTU6741	Proteobacteria	unclassified_f__Desulfobulbaceae	0.00288907	5	0.030303	1	0.043641	0.9	0	-1.3195	0
OTU13959	Bacteroidetes	norank_f__Chitinophagaceae	0.00287496	16	1.38301	34	0.129696	0.783333	0	-0.423235	0.304688
OTU13876	Chloroflexi	norank_f__Anaerolineaceae	0.00286341	33	36.8339	329	0.193675	0.496212	0	1.14522	0.297521
OTU266	Proteobacteria	unclassified_f__Rhodobacteraceae	0.00275308	15	0.641944	18	0.12393	0.828571	0	-0.535267	0.32
OTU4266	Chloroflexi	norank_f__norank_o__SJA-15	0.00274025	15	1.24931	31	0.121818	0.771429	0	-0.535267	0.32
OTU5280	Bacteroidetes	norank_f__Bacteroidetes_vadinHA17	0.00267226	27	14.1287	213	0.163187	0.444444	0	0.697092	0.252401
OTU32003	Proteobacteria	norank_f__A0839	0.00261068	32	14.8787	227	0.201409	0.578629	0	1.14522	0.263672
OTU12565	Bacteroidetes	norank_f__Bacteroidetes_vadinHA17	0.0026094	40	69.0123	515	0.226572	0.467949	0	1.70539	0.32
OTU33041	Cyanobacteria	norank_f__norank_o__Chloroplast	0.00237848	15	1.38301	34	0.120353	0.752381	0	-0.423235	0.231111
OTU13983	Bacteroidetes	Flavisolibacter	0.00234641	15	1.21507	30	0.121882	0.780952	0	-0.535267	0.32
OTU11801	Chloroflexi	RBG-16-58-14	0.00219118	16	1.38301	34	0.129696	0.783333	0	-0.423235	0.304688
OTU11796	Cyanobacteria	Cyanobium_PCC-6307	0.00211164	9	47.0922	280	0.0704317	0.694444	0	-1.09543	0.345679
OTU11815	Chloroflexi	RBG-16-58-14	0.0020693	20	46.5807	427	0.138616	0.621053	1	0.591139	0.455
OTU5711	Bacteroidetes	norank_f__Microscillaceae	0.0020244	16	1.38301	34	0.129696	0.783333	0	-0.423235	0.304688
OTU16590	Bacteroidetes	norank_f__norank_o__Chitinophagales	0.00202312	37	41.9348	409	0.215033	0.487988	0	1.70539	0.233747
OTU27229	Chloroflexi	norank_f__Anaerolineaceae	0.00198463	24	56.0826	414	0.143173	0.460145	0	0.58506	0.152778
OTU16564	Bacteroidetes	norank_f__env.OPS_17	0.00190381	16	1.38301	34	0.129696	0.783333	0	-0.423235	0.304688
OTU4079	Epsilonbacteraeota	Sulfurovum	0.00154203	15	0.641944	18	0.12393	0.828571	0	-0.535267	0.32
OTU15498	Patescibacteria	norank_f__norank_o__norank_c__WS6_Dojkabacteria	0.00144325	16	1.38301	34	0.129696	0.783333	0	-0.423235	0.304688
OTU33852	Proteobacteria	norank_f__norank_o__PLTA13	0.0012598	15	1.24931	31	0.121818	0.771429	0	-0.535267	0.32
OTU5890	Proteobacteria	unclassified_o__Desulfuromonadales	0.00113023	15	1.2759	31	0.121896	0.780952	0	-0.535267	0.32
OTU11591	Proteobacteria	unclassified_f__Enterobacteriaceae	0.0010648	16	1.38301	34	0.129696	0.783333	0	-0.423235	0.304688
OTU5306	Firmicutes	norank_f__Family_XVIII	0.000712004	15	1.2759	31	0.121896	0.780952	0	-0.535267	0.32
OTU20301	Epsilonbacteraeota	Sulfurovum	0.000505459	15	0.641944	18	0.12393	0.828571	0	-0.535267	0.32
OTU4505	Acidobacteria	Geothrix	0.000456709	15	1.2759	31	0.121896	0.780952	0	-0.535267	0.32
