# Supplementary material for: Environmental Water and Sediment Microbial Communities Shape Intestine Microbiota for Host Health: The Central Dogma in an Anthropogenic Aquaculture Ecosystem
Source: Front Microbiol. 2021 Nov 2;12:772149. doi: 10.3389/fmicb.2021.772149 (PMC8593368; doi:10.3389/fmicb.2021.772149)
Supplement: Supplementary file 1 [file Data_Sheet_1.ZIP › Supplementary Materials/Supplementary Tables/Table S2.xlsx]

## Sheet: Sheet1
Table S2 Environmental factors of water samples collected in shrimp cultural ponds of six regional sites
Sample ID	TN (mg·L-1)	TP (mg·L-1)	TC (mg·L-1)	TOC (mg·L-1)	C/N	C/P	N/P	NH4+-N (mg·L-1)	NO2--N (mg·L-1)	NO3--N (mg·L-1)	PO43--P (mg·L-1)	pH	Salinity (‰)	DO	Temperature (ºC)	Latitude (◦N)	Longitude (◦E)
W_QZ1_1	16.383	0.63	12.092	1.964	0.738	19.206	26.023	0.317	0.063	0.034	0.141	8.27	1.05	6.66	29.424	21.9239	108.57
W_QZ1_2	16.383	0.63	12.092	1.964	0.738	19.206	26.023	0.317	0.063	0.034	0.141	8.27	1.05	6.66	29.424	21.9239	108.57
W_QZ1_3	16.383	0.63	12.092	1.964	0.738	19.206	26.023	0.317	0.063	0.034	0.141	8.27	1.05	6.66	29.424	21.9239	108.57
W_QZ2_1	19.407	0.174	12.479	9.115	0.643	71.569	111.298	0.168	0.053	0.024	0.067	8.85	0.68	9.54	29.743	21.9238	108.572
W_QZ2_2	19.407	0.174	12.479	9.115	0.643	71.569	111.298	0.168	0.053	0.024	0.067	8.85	0.68	9.54	29.743	21.9238	108.572
W_QZ2_3	19.407	0.174	12.479	9.115	0.643	71.569	111.298	0.168	0.053	0.024	0.067	8.85	0.68	9.54	29.743	21.9238	108.572
W_QZ3_1	17.947	0.085	15.371	12.068	0.856	181.905	212.387	0.765	0.043	0.053	0.056	9.24	0.63	9.99	30	21.9238	108.573
W_QZ3_2	17.947	0.085	15.371	12.068	0.856	181.905	212.387	0.765	0.043	0.053	0.056	9.24	0.63	9.99	30	21.9238	108.573
W_QZ3_3	17.947	0.085	15.371	12.068	0.856	181.905	212.387	0.765	0.043	0.053	0.056	9.24	0.63	9.99	30	21.9238	108.573
W_QZ4_1	19.967	0.168	16.858	15.3	0.844	100.565	119.109	0.618	0.043	0.037	0.121	9.21	1.26	13.53	31.009	21.9238	108.573
W_QZ4_2	19.967	0.168	16.858	15.3	0.844	100.565	119.109	0.618	0.043	0.037	0.121	9.21	1.26	13.53	31.009	21.9238	108.573
W_QZ4_3	19.967	0.168	16.858	15.3	0.844	100.565	119.109	0.618	0.043	0.037	0.121	9.21	1.26	13.53	31.009	21.9238	108.573
W_QZ5_1	20.997	0.134	9.151	7.196	0.436	68.359	156.848	1.622	0.047	0.042	0.019	8.8	0.79	8.57	30.883	21.9284	108.568
W_QZ5_2	20.997	0.134	9.151	7.196	0.436	68.359	156.848	1.622	0.047	0.042	0.019	8.8	0.79	8.57	30.883	21.9284	108.568
W_QZ5_3	20.997	0.134	9.151	7.196	0.436	68.359	156.848	1.622	0.047	0.042	0.019	8.8	0.79	8.57	30.883	21.9284	108.568
W_QZ6_1	14.967	0.167	5.887	4.813	0.393	35.235	89.585	0.168	0.043	0.027	0.013	9.47	0.69	11.96	31.719	21.9283	108.568
W_QZ6_2	14.967	0.167	5.887	4.813	0.393	35.235	89.585	0.168	0.043	0.027	0.013	9.47	0.69	11.96	31.719	21.9283	108.568
W_QZ6_3	14.967	0.167	5.887	4.813	0.393	35.235	89.585	0.168	0.043	0.027	0.013	9.47	0.69	11.96	31.719	21.9283	108.568
W_QZ7_1	16.137	0.285	19.837	11.097	1.229	69.678	56.68	0.347	0.071	0.022	0.126	9.29	1.21	12.5	32.676	21.9163	108.569
W_QZ7_2	16.137	0.285	19.837	11.097	1.229	69.678	56.68	0.347	0.071	0.022	0.126	9.29	1.21	12.5	32.676	21.9163	108.569
W_QZ7_3	16.137	0.285	19.837	11.097	1.229	69.678	56.68	0.347	0.071	0.022	0.126	9.29	1.21	12.5	32.676	21.9163	108.569
W_QZ8_1	29.01	0.086	20.935	11.384	0.722	242.584	336.153	1.391	0.097	0.179	0.033	9.26	1.59	13.11	32.256	21.9164	108.568
W_QZ8_2	29.01	0.086	20.935	11.384	0.722	242.584	336.153	1.391	0.097	0.179	0.033	9.26	1.59	13.11	32.256	21.9164	108.568
W_QZ8_3	29.01	0.086	20.935	11.384	0.722	242.584	336.153	1.391	0.097	0.179	0.033	9.26	1.59	13.11	32.256	21.9164	108.568
W_QZ9_1	24.54	0.209	19.839	9.641	0.808	95.001	117.51	1.471	0.574	1.549	0.032	9.24	1.52	11.89	32.185	21.9172	108.568
W_QZ9_2	24.54	0.209	19.839	9.641	0.808	95.001	117.51	1.471	0.574	1.549	0.032	9.24	1.52	11.89	32.185	21.9172	108.568
W_QZ9_3	24.54	0.209	19.839	9.641	0.808	95.001	117.51	1.471	0.574	1.549	0.032	9.24	1.52	11.89	32.185	21.9172	108.568
W_QZ10_1	26.153	0.16	18.633	8.064	0.712	116.14	163.017	0.396	0.066	0.076	0.06	9.37	1.19	12.81	32.691	21.9174	108.568
W_QZ10_2	26.153	0.16	18.633	8.064	0.712	116.14	163.017	0.396	0.066	0.076	0.06	9.37	1.19	12.81	32.691	21.9174	108.568
W_QZ10_3	26.153	0.16	18.633	8.064	0.712	116.14	163.017	0.396	0.066	0.076	0.06	9.37	1.19	12.81	32.691	21.9174	108.568
W_ZH1_1	17.173	0.245	5.602	3.425	0.326	22.868	70.105	1.345	0.033	0.468	0.214	9.16	0.67	10.84	32.03	22.3681	113.22
W_ZH1_2	17.173	0.245	5.602	3.425	0.326	22.868	70.105	1.345	0.033	0.468	0.214	9.16	0.67	10.84	32.03	22.3681	113.22
W_ZH1_3	17.173	0.245	5.602	3.425	0.326	22.868	70.105	1.345	0.033	0.468	0.214	9.16	0.67	10.84	32.03	22.3681	113.22
W_ZH2_1	5.81	0.564	11.186	4.759	1.925	19.822	10.295	0.867	0.048	0.856	0.393	9.13	1.48	11.08	32.11	22.3681	113.221
W_ZH2_2	5.81	0.564	11.186	4.759	1.925	19.822	10.295	0.867	0.048	0.856	0.393	9.13	1.48	11.08	32.11	22.3681	113.221
W_ZH2_3	5.81	0.564	11.186	4.759	1.925	19.822	10.295	0.867	0.048	0.856	0.393	9.13	1.48	11.08	32.11	22.3681	113.221
W_ZH3_1	5.817	0.79	8.249	4.481	1.418	10.447	7.366	0.947	0.087	0.643	0.628	9.26	1.4	11.77	34.4	22.3681	113.221
W_ZH3_2	5.817	0.79	8.249	4.481	1.418	10.447	7.366	0.947	0.087	0.643	0.628	9.26	1.4	11.77	34.4	22.3681	113.221
W_ZH3_3	5.817	0.79	8.249	4.481	1.418	10.447	7.366	0.947	0.087	0.643	0.628	9.26	1.4	11.77	34.4	22.3681	113.221
W_ZH4_1	14.583	0.966	10.151	4.508	0.696	10.506	15.092	1.348	0.071	2.861	0.82	9.54	1.08	11.03	34.2	22.3683	113.221
W_ZH4_2	14.583	0.966	10.151	4.508	0.696	10.506	15.092	1.348	0.071	2.861	0.82	9.54	1.08	11.03	34.2	22.3683	113.221
W_ZH4_3	14.583	0.966	10.151	4.508	0.696	10.506	15.092	1.348	0.071	2.861	0.82	9.54	1.08	11.03	34.2	22.3683	113.221
W_ZH5_1	11.86	0.133	32.607	7.235	2.749	244.795	89.039	0.619	0.087	1.287	0.085	8.41	1.49	7.82	29.899	22.3681	113.221
W_ZH5_2	11.86	0.133	32.607	7.235	2.749	244.795	89.039	0.619	0.087	1.287	0.085	8.41	1.49	7.82	29.899	22.3681	113.221
W_ZH5_3	11.86	0.133	32.607	7.235	2.749	244.795	89.039	0.619	0.087	1.287	0.085	8.41	1.49	7.82	29.899	22.3681	113.221
W_ZH6_1	15.413	0.358	37.209	7.51	2.414	103.926	43.05	0.46	0.031	1.267	0.153	8.32	1.75	8.87	29.769	22.3683	113.221
W_ZH6_2	15.413	0.358	37.209	7.51	2.414	103.926	43.05	0.46	0.031	1.267	0.153	8.32	1.75	8.87	29.769	22.3683	113.221
W_ZH6_3	15.413	0.358	37.209	7.51	2.414	103.926	43.05	0.46	0.031	1.267	0.153	8.32	1.75	8.87	29.769	22.3683	113.221
W_ZH7_1	16	0.764	17.979	5.054	1.124	23.519	20.93	0.304	0.098	1.88	0.67	8.3	1.41	7.06	29.758	22.3683	113.221
W_ZH7_2	16	0.764	17.979	5.054	1.124	23.519	20.93	0.304	0.098	1.88	0.67	8.3	1.41	7.06	29.758	22.3683	113.221
W_ZH7_3	16	0.764	17.979	5.054	1.124	23.519	20.93	0.304	0.098	1.88	0.67	8.3	1.41	7.06	29.758	22.3683	113.221
W_ZH8_1	17.03	0.127	28.25	8.844	1.659	223.32	134.625	1.539	0.042	1.428	0.095	8.83	0.76	9.95	30.14	22.3681	113.221
W_ZH8_2	17.03	0.127	28.25	8.844	1.659	223.32	134.625	1.539	0.042	1.428	0.095	8.83	0.76	9.95	30.14	22.3681	113.221
W_ZH8_3	17.03	0.127	28.25	8.844	1.659	223.32	134.625	1.539	0.042	1.428	0.095	8.83	0.76	9.95	30.14	22.3681	113.221
W_ZH9_1	19.98	0.394	19.504	6.097	0.976	49.535	50.745	1.387	0.107	1.448	0.266	8.56	0.74	8.96	30.026	22.3681	113.222
W_ZH9_2	19.98	0.394	19.504	6.097	0.976	49.535	50.745	1.387	0.107	1.448	0.266	8.56	0.74	8.96	30.026	22.3681	113.222
W_ZH9_3	19.98	0.394	19.504	6.097	0.976	49.535	50.745	1.387	0.107	1.448	0.266	8.56	0.74	8.96	30.026	22.3681	113.222
W_ZH10_1	15.23	0.475	25.4	9.811	1.668	53.471	32.061	1.639	0.071	3.324	0.384	7.95	0.68	5.05	32.112	22.4119	113.646
W_ZH10_2	15.23	0.475	25.4	9.811	1.668	53.471	32.061	1.639	0.071	3.324	0.384	7.95	0.68	5.05	32.112	22.4119	113.646
W_ZH10_3	15.23	0.475	25.4	9.811	1.668	53.471	32.061	1.639	0.071	3.324	0.384	7.95	0.68	5.05	32.112	22.4119	113.646
W_ZH11_1	15.437	0.392	33.408	12.707	2.164	85.283	39.406	1.438	0.05	2.213	0.258	8.73	1.47	7.75	32.212	22.4122	113.646
W_ZH11_2	15.437	0.392	33.408	12.707	2.164	85.283	39.406	1.438	0.05	2.213	0.258	8.73	1.47	7.75	32.212	22.4122	113.646
W_ZH11_3	15.437	0.392	33.408	12.707	2.164	85.283	39.406	1.438	0.05	2.213	0.258	8.73	1.47	7.75	32.212	22.4122	113.646
W_ZH12_1	15.853	0.682	54.092	18.395	3.412	79.321	23.248	1.53	0.066	2.487	0.32	8.71	2.81	10.15	32.053	22.4119	113.646
W_ZH12_2	15.853	0.682	54.092	18.395	3.412	79.321	23.248	1.53	0.066	2.487	0.32	8.71	2.81	10.15	32.053	22.4119	113.646
W_ZH12_3	15.853	0.682	54.092	18.395	3.412	79.321	23.248	1.53	0.066	2.487	0.32	8.71	2.81	10.15	32.053	22.4119	113.646
W_ZH13_1	16.093	0.098	36.461	11.151	2.266	372.688	164.497	1.362	0.065	0.951	0.08	8.95	2.58	8.13	32.199	22.4119	113.647
W_ZH13_2	16.093	0.098	36.461	11.151	2.266	372.688	164.497	1.362	0.065	0.951	0.08	8.95	2.58	8.13	32.199	22.4119	113.647
W_ZH13_3	16.093	0.098	36.461	11.151	2.266	372.688	164.497	1.362	0.065	0.951	0.08	8.95	2.58	8.13	32.199	22.4119	113.647
W_ZH14_1	15.503	0.539	29.499	10.983	1.903	54.705	28.751	0.748	0.038	1.816	0.338	7.28	1.38	5.03	31.231	22.4125	113.646
W_ZH14_2	15.503	0.539	29.499	10.983	1.903	54.705	28.751	0.748	0.038	1.816	0.338	7.28	1.38	5.03	31.231	22.4125	113.646
W_ZH14_3	15.503	0.539	29.499	10.983	1.903	54.705	28.751	0.748	0.038	1.816	0.338	7.28	1.38	5.03	31.231	22.4125	113.646
W_ZS1_1	10.723	1.373	10.677	5.983	0.996	7.775	7.808	1.271	0.05	2.319	0.105	8.58	1.02	8.05	31.713	22.5042	113.384
W_ZS1_2	10.723	1.373	10.677	5.983	0.996	7.775	7.808	1.271	0.05	2.319	0.105	8.58	1.02	8.05	31.713	22.5042	113.384
W_ZS1_3	10.723	1.373	10.677	5.983	0.996	7.775	7.808	1.271	0.05	2.319	0.105	8.58	1.02	8.05	31.713	22.5042	113.384
W_ZS2_1	10.443	0.122	16.68	5.39	1.597	136.836	85.671	2.503	0.19	0.486	0.116	8.74	1.01	8.79	32.403	22.5042	113.384
W_ZS2_2	10.443	0.122	16.68	5.39	1.597	136.836	85.671	2.503	0.19	0.486	0.116	8.74	1.01	8.79	32.403	22.5042	113.384
W_ZS2_3	10.443	0.122	16.68	5.39	1.597	136.836	85.671	2.503	0.19	0.486	0.116	8.74	1.01	8.79	32.403	22.5042	113.384
W_ZS3_1	10.063	0.156	10.253	4.73	1.019	65.741	64.522	2.208	0.147	0.281	0.057	8.76	1.03	8.21	31.601	22.5044	113.384
W_ZS3_2	10.063	0.156	10.253	4.73	1.019	65.741	64.522	2.208	0.147	0.281	0.057	8.76	1.03	8.21	31.601	22.5044	113.384
W_ZS3_3	10.063	0.156	10.253	4.73	1.019	65.741	64.522	2.208	0.147	0.281	0.057	8.76	1.03	8.21	31.601	22.5044	113.384
W_ZS4_1	9.89	0.085	18.489	6.938	1.869	218.292	116.765	1.593	0.041	0.245	0.029	8.85	1.03	8.55	32.113	22.5044	113.384
W_ZS4_2	9.89	0.085	18.489	6.938	1.869	218.292	116.765	1.593	0.041	0.245	0.029	8.85	1.03	8.55	32.113	22.5044	113.384
W_ZS4_3	9.89	0.085	18.489	6.938	1.869	218.292	116.765	1.593	0.041	0.245	0.029	8.85	1.03	8.55	32.113	22.5044	113.384
W_HK1_1	10.14	0.184	24.029	11.757	2.37	130.713	55.159	0.841	0.008	0.779	0.027	8.61	0.15	11.52	24.988	20.0319	110.471
W_HK1_2	10.14	0.184	24.029	11.757	2.37	130.713	55.159	0.841	0.008	0.779	0.027	8.61	0.15	11.52	24.988	20.0319	110.471
W_HK1_3	10.14	0.184	24.029	11.757	2.37	130.713	55.159	0.841	0.008	0.779	0.027	8.61	0.15	11.52	24.988	20.0319	110.471
W_HK2_1	10.497	0.245	52.234	24.944	4.976	213.112	42.826	1.357	0.138	0.148	0.082	8.05	0.23	9.15	23.837	20.0139	110.471
W_HK2_2	10.497	0.245	52.234	24.944	4.976	213.112	42.826	1.357	0.138	0.148	0.082	8.05	0.23	9.15	23.837	20.0139	110.471
W_HK2_3	10.497	0.245	52.234	24.944	4.976	213.112	42.826	1.357	0.138	0.148	0.082	8.05	0.23	9.15	23.837	20.0139	110.471
W_QH1_1	9.48	0.207	33.494	13.707	3.533	161.441	45.694	0.48	0.025	0.031	0.168	7.67	5.2	6.77	23.833	19.2021	110.586
W_QH1_2	9.48	0.207	33.494	13.707	3.533	161.441	45.694	0.48	0.025	0.031	0.168	7.67	5.2	6.77	23.833	19.2021	110.586
W_QH1_3	9.48	0.207	33.494	13.707	3.533	161.441	45.694	0.48	0.025	0.031	0.168	7.67	5.2	6.77	23.833	19.2021	110.586
W_QH2_1	9.713	0.214	32.87	14.246	3.384	153.959	45.496	0.524	0.025	0.026	0.191	7.92	4.71	6.95	23.878	19.2021	110.586
W_QH2_2	9.713	0.214	32.87	14.246	3.384	153.959	45.496	0.524	0.025	0.026	0.191	7.92	4.71	6.95	23.878	19.2021	110.586
W_QH2_3	9.713	0.214	32.87	14.246	3.384	153.959	45.496	0.524	0.025	0.026	0.191	7.92	4.71	6.95	23.878	19.2021	110.586
W_QH3_1	9.733	1.211	33.471	16.074	3.439	27.648	8.04	1.554	0.002	0.025	0.719	7.81	5.37	6.77	23.956	19.2021	110.586
W_QH3_2	9.733	1.211	33.471	16.074	3.439	27.648	8.04	1.554	0.002	0.025	0.719	7.81	5.37	6.77	23.956	19.2021	110.586
W_QH3_3	9.733	1.211	33.471	16.074	3.439	27.648	8.04	1.554	0.002	0.025	0.719	7.81	5.37	6.77	23.956	19.2021	110.586
W_QH4_1	28.167	1.471	34.428	14.858	1.222	23.406	19.149	0.184	0.004	0.011	1.381	8.34	4.7	8.94	24.834	19.2022	110.586
W_QH4_2	28.167	1.471	34.428	14.858	1.222	23.406	19.149	0.184	0.004	0.011	1.381	8.34	4.7	8.94	24.834	19.2022	110.586
W_QH4_3	28.167	1.471	34.428	14.858	1.222	23.406	19.149	0.184	0.004	0.011	1.381	8.34	4.7	8.94	24.834	19.2022	110.586
W_QH5_1	10.59	1.582	28.138	11.501	2.657	17.792	6.696	0.314	0.004	0.042	1.057	8.22	4.91	9.46	24.232	19.2021	110.586
W_QH5_2	10.59	1.582	28.138	11.501	2.657	17.792	6.696	0.314	0.004	0.042	1.057	8.22	4.91	9.46	24.232	19.2021	110.586
W_QH5_3	10.59	1.582	28.138	11.501	2.657	17.792	6.696	0.314	0.004	0.042	1.057	8.22	4.91	9.46	24.232	19.2021	110.586
W_QH6_1	9.673	0.996	39.723	17.157	4.106	39.87	9.709	0.318	0.002	0.032	1.469	8.19	4.99	9.26	24.097	19.2022	110.59
W_QH6_2	9.673	0.996	39.723	17.157	4.106	39.87	9.709	0.318	0.002	0.032	1.469	8.19	4.99	9.26	24.097	19.2022	110.59
W_QH6_3	9.673	0.996	39.723	17.157	4.106	39.87	9.709	0.318	0.002	0.032	1.469	8.19	4.99	9.26	24.097	19.2022	110.59
W_QH7_1	11.2	0.839	23.385	10.098	2.088	27.883	13.354	0.487	0.107	0.021	0.064	8.44	2.2	9.88	26.011	19.3068	110.542
W_QH7_2	11.2	0.839	23.385	10.098	2.088	27.883	13.354	0.487	0.107	0.021	0.064	8.44	2.2	9.88	26.011	19.3068	110.542
W_QH7_3	11.2	0.839	23.385	10.098	2.088	27.883	13.354	0.487	0.107	0.021	0.064	8.44	2.2	9.88	26.011	19.3068	110.542
W_QH8_1	11.24	1.007	22.79	11.15	2.028	22.638	11.165	0.56	0.006	0.034	0.068	8.34	2.32	8.98	25.54	19.3068	110.544
W_QH8_2	11.24	1.007	22.79	11.15	2.028	22.638	11.165	0.56	0.006	0.034	0.068	8.34	2.32	8.98	25.54	19.3068	110.544
W_QH8_3	11.24	1.007	22.79	11.15	2.028	22.638	11.165	0.56	0.006	0.034	0.068	8.34	2.32	8.98	25.54	19.3068	110.544
W_DB1_1	10.95	0.324	22.771	10.06	2.08	70.296	33.803	0.671	0.07	0.466	0.208	8.4	4.73	13.55	29.592	21.5458	111.383
W_DB1_2	10.95	0.324	22.771	10.06	2.08	70.296	33.803	0.671	0.07	0.466	0.208	8.4	4.73	13.55	29.592	21.5458	111.383
W_DB1_3	10.95	0.324	22.771	10.06	2.08	70.296	33.803	0.671	0.07	0.466	0.208	8.4	4.73	13.55	29.592	21.5458	111.383
W_DB2_1	21.283	0.169	22.714	9.244	1.067	134.294	125.838	1.705	0.557	1.614	0.161	8.5	4.05	6.7	28.854	21.5458	111.384
W_DB2_2	21.283	0.169	22.714	9.244	1.067	134.294	125.838	1.705	0.557	1.614	0.161	8.5	4.05	6.7	28.854	21.5458	111.384
W_DB2_3	21.283	0.169	22.714	9.244	1.067	134.294	125.838	1.705	0.557	1.614	0.161	8.5	4.05	6.7	28.854	21.5458	111.384
W_DB3_1	21.163	0.143	26.058	9.069	1.231	182.226	147.995	1.263	0.515	1.394	0.136	8.3	4.13	6.75	28.568	21.5456	111.383
W_DB3_2	21.163	0.143	26.058	9.069	1.231	182.226	147.995	1.263	0.515	1.394	0.136	8.3	4.13	6.75	28.568	21.5456	111.383
W_DB3_3	21.163	0.143	26.058	9.069	1.231	182.226	147.995	1.263	0.515	1.394	0.136	8.3	4.13	6.75	28.568	21.5456	111.383
W_DB4_1	13.71	0.207	24.856	8.998	1.813	119.924	66.147	0.687	0.209	0.78	0.192	8.7	6.01	11.86	30.653	21.5456	111.384
W_DB4_2	13.71	0.207	24.856	8.998	1.813	119.924	66.147	0.687	0.209	0.78	0.192	8.7	6.01	11.86	30.653	21.5456	111.384
W_DB4_3	13.71	0.207	24.856	8.998	1.813	119.924	66.147	0.687	0.209	0.78	0.192	8.7	6.01	11.86	30.653	21.5456	111.384
W_DB5_1	16.313	0.128	23.946	11.409	1.468	187.081	127.448	0.858	0.118	0.481	0.108	8.8	4.14	10.1	31.1	21.5447	111.38
W_DB5_2	16.313	0.128	23.946	11.409	1.468	187.081	127.448	0.858	0.118	0.481	0.108	8.8	4.14	10.1	31.1	21.5447	111.38
W_DB5_3	16.313	0.128	23.946	11.409	1.468	187.081	127.448	0.858	0.118	0.481	0.108	8.8	4.14	10.1	31.1	21.5447	111.38
W_DB6_1	18.447	0.318	26.555	9.787	1.44	83.429	57.954	0.897	0.1	1.213	0.013	9.1	5.1	9.82	30.582	21.5447	111.38
W_DB6_2	18.447	0.318	26.555	9.787	1.44	83.429	57.954	0.897	0.1	1.213	0.013	9.1	5.1	9.82	30.582	21.5447	111.38
W_DB6_3	18.447	0.318	26.555	9.787	1.44	83.429	57.954	0.897	0.1	1.213	0.013	9.1	5.1	9.82	30.582	21.5447	111.38
W_DB7_1	12.977	0.166	30.641	8.894	2.361	184.102	77.969	0.582	0.087	0.521	0.092	8.7	5.03	8.42	29.908	21.5447	111.379
W_DB7_2	12.977	0.166	30.641	8.894	2.361	184.102	77.969	0.582	0.087	0.521	0.092	8.7	5.03	8.42	29.908	21.5447	111.379
W_DB7_3	12.977	0.166	30.641	8.894	2.361	184.102	77.969	0.582	0.087	0.521	0.092	8.7	5.03	8.42	29.908	21.5447	111.379
W_DB8_1	20.5	0.184	20.954	6.896	1.022	113.944	111.474	1.465	0.271	1.337	0.152	8.6	5.76	9.78	32.008	21.5456	111.38
W_DB8_2	20.5	0.184	20.954	6.896	1.022	113.944	111.474	1.465	0.271	1.337	0.152	8.6	5.76	9.78	32.008	21.5456	111.38
W_DB8_3	20.5	0.184	20.954	6.896	1.022	113.944	111.474	1.465	0.271	1.337	0.152	8.6	5.76	9.78	32.008	21.5456	111.38
W_DB9_1	13.23	0.101	15.928	6.131	1.204	157.084	130.473	1.57	0.089	0.828	0.089	8.4	5.13	11.6	31.977	21.545	111.38
W_DB9_2	13.23	0.101	15.928	6.131	1.204	157.084	130.473	1.57	0.089	0.828	0.089	8.4	5.13	11.6	31.977	21.545	111.38
W_DB9_3	13.23	0.101	15.928	6.131	1.204	157.084	130.473	1.57	0.089	0.828	0.089	8.4	5.13	11.6	31.977	21.545	111.38
W_DB10_1	15.603	0.119	15.597	5.959	1	131.143	131.194	0.413	0.091	0.551	0.694	8	5.81	4.53	29.713	21.545	111.38
W_DB10_2	15.603	0.119	15.597	5.959	1	131.143	131.194	0.413	0.091	0.551	0.694	8	5.81	4.53	29.713	21.545	111.38
W_DB10_3	15.603	0.119	15.597	5.959	1	131.143	131.194	0.413	0.091	0.551	0.694	8	5.81	4.53	29.713	21.545	111.38
W_DB11_1	15.483	0.486	16.003	5.488	1.034	32.951	31.881	0.402	0.058	0.411	0.212	8.4	5.52	3.95	29.748	21.545	111.379
W_DB11_2	15.483	0.486	16.003	5.488	1.034	32.951	31.881	0.402	0.058	0.411	0.212	8.4	5.52	3.95	29.748	21.545	111.379
W_DB11_3	15.483	0.486	16.003	5.488	1.034	32.951	31.881	0.402	0.058	0.411	0.212	8.4	5.52	3.95	29.748	21.545	111.379
W_DB12_1	11.6	0.181	24.542	9.779	2.116	135.415	64.006	1.554	0.099	0.414	0.148	8.1	4.07	4.85	29.857	21.5453	111.38
W_DB12_2	11.6	0.181	24.542	9.779	2.116	135.415	64.006	1.554	0.099	0.414	0.148	8.1	4.07	4.85	29.857	21.5453	111.38
W_DB12_3	11.6	0.181	24.542	9.779	2.116	135.415	64.006	1.554	0.099	0.414	0.148	8.1	4.07	4.85	29.857	21.5453	111.38
W_DB13_1	13.487	0.062	13.799	3.503	1.023	221.251	216.248	4.851	0.149	0.452	0.04	8.4	4.65	9.74	31.888	21.5483	111.382
W_DB13_2	13.487	0.062	13.799	3.503	1.023	221.251	216.248	4.851	0.149	0.452	0.04	8.4	4.65	9.74	31.888	21.5483	111.382
W_DB13_3	13.487	0.062	13.799	3.503	1.023	221.251	216.248	4.851	0.149	0.452	0.04	8.4	4.65	9.74	31.888	21.5483	111.382
W_DB14_1	20.517	0.173	16.006	5.803	0.78	92.271	118.274	1.131	0.319	1.415	0.076	8.5	4.09	10.37	31.746	21.5481	111.382
W_DB14_2	20.517	0.173	16.006	5.803	0.78	92.271	118.274	1.131	0.319	1.415	0.076	8.5	4.09	10.37	31.746	21.5481	111.382
W_DB14_3	20.517	0.173	16.006	5.803	0.78	92.271	118.274	1.131	0.319	1.415	0.076	8.5	4.09	10.37	31.746	21.5481	111.382
W_DB15_1	12.817	0.176	11.484	4.388	0.896	65.25	72.822	0.843	0.091	0.494	0.059	8.7	4.58	10.6	31.438	21.5478	111.382
W_DB15_2	12.817	0.176	11.484	4.388	0.896	65.25	72.822	0.843	0.091	0.494	0.059	8.7	4.58	10.6	31.438	21.5478	111.382
W_DB15_3	12.817	0.176	11.484	4.388	0.896	65.25	72.822	0.843	0.091	0.494	0.059	8.7	4.58	10.6	31.438	21.5478	111.382
W_DB16_1	18.383	0.396	12.716	4.285	0.692	32.112	46.423	1.154	0.079	0.107	0.289	8.37	6.9	8.94	33.603	21.5497	111.381
W_DB16_2	18.383	0.396	12.716	4.285	0.692	32.112	46.423	1.154	0.079	0.107	0.289	8.37	6.9	8.94	33.603	21.5497	111.381
W_DB16_3	18.383	0.396	12.716	4.285	0.692	32.112	46.423	1.154	0.079	0.107	0.289	8.37	6.9	8.94	33.603	21.5497	111.381
W_DB17_1	20.473	0.183	15.463	4.424	0.755	84.344	111.673	1.079	0.252	0.599	0.156	8.93	6.91	10.33	33.393	21.5497	111.381
W_DB17_2	20.473	0.183	15.463	4.424	0.755	84.344	111.673	1.079	0.252	0.599	0.156	8.93	6.91	10.33	33.393	21.5497	111.381
W_DB17_3	20.473	0.183	15.463	4.424	0.755	84.344	111.673	1.079	0.252	0.599	0.156	8.93	6.91	10.33	33.393	21.5497	111.381
W_DB18_1	21.553	0.305	21.857	4.605	1.014	71.583	70.59	0.746	0.553	2.941	0.291	8.35	6.77	10.8	33.184	21.5497	111.38
W_DB18_2	21.553	0.305	21.857	4.605	1.014	71.583	70.59	0.746	0.553	2.941	0.291	8.35	6.77	10.8	33.184	21.5497	111.38
W_DB18_3	21.553	0.305	21.857	4.605	1.014	71.583	70.59	0.746	0.553	2.941	0.291	8.35	6.77	10.8	33.184	21.5497	111.38
W_DB19_1	14.367	0.945	20.338	6.075	1.416	21.521	15.203	0.951	0.036	1.096	0.807	8.69	7.01	14.02	32.955	21.5497	111.381
W_DB19_2	14.367	0.945	20.338	6.075	1.416	21.521	15.203	0.951	0.036	1.096	0.807	8.69	7.01	14.02	32.955	21.5497	111.381
W_DB19_3	14.367	0.945	20.338	6.075	1.416	21.521	15.203	0.951	0.036	1.096	0.807	8.69	7.01	14.02	32.955	21.5497	111.381
W_DB20_1	22.03	0.316	16.693	6.158	0.758	52.827	69.715	1.269	0.231	1.043	0.249	8.67	6.17	11.51	33.143	21.5494	111.381
W_DB20_2	22.03	0.316	16.693	6.158	0.758	52.827	69.715	1.269	0.231	1.043	0.249	8.67	6.17	11.51	33.143	21.5494	111.381
W_DB20_3	22.03	0.316	16.693	6.158	0.758	52.827	69.715	1.269	0.231	1.043	0.249	8.67	6.17	11.51	33.143	21.5494	111.381
W_DB21_1	20.623	0.465	14.341	5.558	0.695	30.84	44.351	1.601	0.137	1.79	0.457	8.82	6.45	13.35	32.839	21.5494	111.381
W_DB21_2	20.623	0.465	14.341	5.558	0.695	30.84	44.351	1.601	0.137	1.79	0.457	8.82	6.45	13.35	32.839	21.5494	111.381
W_DB21_3	20.623	0.465	14.341	5.558	0.695	30.84	44.351	1.601	0.137	1.79	0.457	8.82	6.45	13.35	32.839	21.5494	111.381
W_DB22_1	21.22	0.414	13.574	4.458	0.64	32.761	51.215	1.203	0.127	4.036	0.379	8.28	8.76	9.48	32.798	21.5489	111.381
W_DB22_2	21.22	0.414	13.574	4.458	0.64	32.761	51.215	1.203	0.127	4.036	0.379	8.28	8.76	9.48	32.798	21.5489	111.381
W_DB22_3	21.22	0.414	13.574	4.458	0.64	32.761	51.215	1.203	0.127	4.036	0.379	8.28	8.76	9.48	32.798	21.5489	111.381
W_DB23_1	13.86	0.615	16.965	5.278	1.224	27.571	22.524	0.436	0.064	2.938	0.441	8.87	8.98	14.01	32.548	21.5492	111.381
W_DB23_2	13.86	0.615	16.965	5.278	1.224	27.571	22.524	0.436	0.064	2.938	0.441	8.87	8.98	14.01	32.548	21.5492	111.381
W_DB23_3	13.86	0.615	16.965	5.278	1.224	27.571	22.524	0.436	0.064	2.938	0.441	8.87	8.98	14.01	32.548	21.5492	111.381
W_DB24_1	14.027	0.415	10.137	4.367	0.723	24.427	33.799	0.544	0.067	2.967	0.374	8.49	7.94	8.38	32.797	21.5492	111.38
W_DB24_2	14.027	0.415	10.137	4.367	0.723	24.427	33.799	0.544	0.067	2.967	0.374	8.49	7.94	8.38	32.797	21.5492	111.38
W_DB24_3	14.027	0.415	10.137	4.367	0.723	24.427	33.799	0.544	0.067	2.967	0.374	8.49	7.94	8.38	32.797	21.5492	111.38
W_DB25_1	12.807	0.286	11.695	5.361	0.913	40.843	44.726	0.424	0.059	2.779	0.215	8.47	7.07	9.05	32.771	21.5492	111.381
W_DB25_2	12.807	0.286	11.695	5.361	0.913	40.843	44.726	0.424	0.059	2.779	0.215	8.47	7.07	9.05	32.771	21.5492	111.381
W_DB25_3	12.807	0.286	11.695	5.361	0.913	40.843	44.726	0.424	0.059	2.779	0.215	8.47	7.07	9.05	32.771	21.5492	111.381
W_DB26_1	21.53	0.27	19.06	6.328	0.885	70.724	79.889	1.659	0.051	0.008	0.224	8.72	6.57	11.16	32.554	21.5492	111.381
W_DB26_2	21.53	0.27	19.06	6.328	0.885	70.724	79.889	1.659	0.051	0.008	0.224	8.72	6.57	11.16	32.554	21.5492	111.381
W_DB26_3	21.53	0.27	19.06	6.328	0.885	70.724	79.889	1.659	0.051	0.008	0.224	8.72	6.57	11.16	32.554	21.5492	111.381
W_DB27_1	26.293	0.573	18.469	5.679	0.702	32.234	45.89	2.572	0.352	0.833	0.15	8.57	7.63	10.62	32.587	21.5489	111.381
W_DB27_2	26.293	0.573	18.469	5.679	0.702	32.234	45.89	2.572	0.352	0.833	0.15	8.57	7.63	10.62	32.587	21.5489	111.381
W_DB27_3	26.293	0.573	18.469	5.679	0.702	32.234	45.89	2.572	0.352	0.833	0.15	8.57	7.63	10.62	32.587	21.5489	111.381
W_DB28_1	24.05	0.493	21.874	4.837	0.91	44.348	48.76	3.397	0.092	0.029	0.443	8.44	6.98	10.98	32.601	21.5489	111.38
W_DB28_2	24.05	0.493	21.874	4.837	0.91	44.348	48.76	3.397	0.092	0.029	0.443	8.44	6.98	10.98	32.601	21.5489	111.38
W_DB28_3	24.05	0.493	21.874	4.837	0.91	44.348	48.76	3.397	0.092	0.029	0.443	8.44	6.98	10.98	32.601	21.5489	111.38
W_YJ1_1	9.803	0.15	18.552	5.343	1.892	123.955	65.501	0.373	0.049	0.029	0.027	8.9	3.85	10.32	31.33	21.7156	111.9
W_YJ1_2	9.803	0.15	18.552	5.343	1.892	123.955	65.501	0.373	0.049	0.029	0.027	8.9	3.85	10.32	31.33	21.7156	111.9
W_YJ1_3	9.803	0.15	18.552	5.343	1.892	123.955	65.501	0.373	0.049	0.029	0.027	8.9	3.85	10.32	31.33	21.7156	111.9
W_YJ2_1	10.27	0.922	23.229	5.836	2.262	25.191	11.138	2.353	0.041	1.894	0.891	9	2.81	10.09	30.839	21.7156	111.899
W_YJ2_2	10.27	0.922	23.229	5.836	2.262	25.191	11.138	2.353	0.041	1.894	0.891	9	2.81	10.09	30.839	21.7156	111.899
W_YJ2_3	10.27	0.922	23.229	5.836	2.262	25.191	11.138	2.353	0.041	1.894	0.891	9	2.81	10.09	30.839	21.7156	111.899
W_YJ3_1	11.47	0.303	29.773	11.103	2.596	98.219	37.838	2.561	0.11	0.228	0.276	9	3.03	13.23	31	21.7208	111.911
W_YJ3_2	11.47	0.303	29.773	11.103	2.596	98.219	37.838	2.561	0.11	0.228	0.276	9	3.03	13.23	31	21.7208	111.911
W_YJ3_3	11.47	0.303	29.773	11.103	2.596	98.219	37.838	2.561	0.11	0.228	0.276	9	3.03	13.23	31	21.7208	111.911
W_ZP1_1	19.583	0.495	27.551	14.165	1.407	55.628	39.541	1.232	1.569	2.102	0.115	8.14	5.72	9.8	25.24	24.0604	117.869
W_ZP1_2	19.583	0.495	27.551	14.165	1.407	55.628	39.541	1.232	1.569	2.102	0.115	8.14	5.72	9.8	25.24	24.0604	117.869
W_ZP1_3	19.583	0.495	27.551	14.165	1.407	55.628	39.541	1.232	1.569	2.102	0.115	8.14	5.72	9.8	25.24	24.0604	117.869
W_ZP2_1	14.327	0.58	29.12	5.41	2.033	50.238	24.717	2.88	0.253	0.395	0.176	8.47	10.08	14.13	25.602	24.0605	117.869
W_ZP2_2	14.327	0.58	29.12	5.41	2.033	50.238	24.717	2.88	0.253	0.395	0.176	8.47	10.08	14.13	25.602	24.0605	117.869
W_ZP2_3	14.327	0.58	29.12	5.41	2.033	50.238	24.717	2.88	0.253	0.395	0.176	8.47	10.08	14.13	25.602	24.0605	117.869
W_ZP3_1	12.723	0.194	16.29	5.586	1.28	84.114	65.697	1.19	0.558	0.93	0.065	8.54	4.74	9.43	26.047	24.0613	117.87
W_ZP3_2	12.723	0.194	16.29	5.586	1.28	84.114	65.697	1.19	0.558	0.93	0.065	8.54	4.74	9.43	26.047	24.0613	117.87
W_ZP3_3	12.723	0.194	16.29	5.586	1.28	84.114	65.697	1.19	0.558	0.93	0.065	8.54	4.74	9.43	26.047	24.0613	117.87
W_ZP4_1	13.96	0.263	31.766	8.772	2.276	120.707	53.046	0.979	1.948	2.744	0.166	8.28	8.18	10.5	25.926	24.0325	117.824
W_ZP4_2	13.96	0.263	31.766	8.772	2.276	120.707	53.046	0.979	1.948	2.744	0.166	8.28	8.18	10.5	25.926	24.0325	117.824
W_ZP4_3	13.96	0.263	31.766	8.772	2.276	120.707	53.046	0.979	1.948	2.744	0.166	8.28	8.18	10.5	25.926	24.0325	117.824
W_ZP5_1	12.147	0.099	40.408	16.85	3.327	407.476	122.487	0.568	1.853	2.752	0.091	8.38	5.79	9.34	25.777	24.0321	117.825
W_ZP5_2	12.147	0.099	40.408	16.85	3.327	407.476	122.487	0.568	1.853	2.752	0.091	8.38	5.79	9.34	25.777	24.0321	117.825
W_ZP5_3	12.147	0.099	40.408	16.85	3.327	407.476	122.487	0.568	1.853	2.752	0.091	8.38	5.79	9.34	25.777	24.0321	117.825
W_ZP6_1	11.803	0.259	66.228	28.595	5.611	255.378	45.514	1.514	0.18	0.236	0.21	8.67	9.92	9.67	24.496	24.0319	117.824
W_ZP6_2	11.803	0.259	66.228	28.595	5.611	255.378	45.514	1.514	0.18	0.236	0.21	8.67	9.92	9.67	24.496	24.0319	117.824
W_ZP6_3	11.803	0.259	66.228	28.595	5.611	255.378	45.514	1.514	0.18	0.236	0.21	8.67	9.92	9.67	24.496	24.0319	117.824
W_ZP7_1	13.45	0.465	51.064	20.225	3.797	109.917	28.952	2.567	0.709	1.032	0.437	8.35	10.15	8.57	26.104	24.0325	117.824
W_ZP7_2	13.45	0.465	51.064	20.225	3.797	109.917	28.952	2.567	0.709	1.032	0.437	8.35	10.15	8.57	26.104	24.0325	117.824
W_ZP7_3	13.45	0.465	51.064	20.225	3.797	109.917	28.952	2.567	0.709	1.032	0.437	8.35	10.15	8.57	26.104	24.0325	117.824
W_ZP8_1	22.893	0.515	45.744	19.301	1.998	88.893	44.488	0.553	1.923	2.569	0.2	8.47	9.27	8.25	25.849	24.0326	117.824
W_ZP8_2	22.893	0.515	45.744	19.301	1.998	88.893	44.488	0.553	1.923	2.569	0.2	8.47	9.27	8.25	25.849	24.0326	117.824
W_ZP8_3	22.893	0.515	45.744	19.301	1.998	88.893	44.488	0.553	1.923	2.569	0.2	8.47	9.27	8.25	25.849	24.0326	117.824
W_ZP9_1	14.44	0.377	31.532	14.112	2.184	83.543	38.258	1.067	0.114	0.149	0.095	8.45	3.99	9.6	25.471	24.0701	117.866
W_ZP9_2	14.44	0.377	31.532	14.112	2.184	83.543	38.258	1.067	0.114	0.149	0.095	8.45	3.99	9.6	25.471	24.0701	117.866
W_ZP9_3	14.44	0.377	31.532	14.112	2.184	83.543	38.258	1.067	0.114	0.149	0.095	8.45	3.99	9.6	25.471	24.0701	117.866
W_TJ1_1	10.257	0.622	34.716	21.96	3.385	55.804	16.487	0.696	0.053	1.259	0.605	8.04	12.2	6.07	25.1	39.2933	117.917
W_TJ1_2	10.257	0.622	34.716	21.96	3.385	55.804	16.487	0.696	0.053	1.259	0.605	8.04	12.2	6.07	25.1	39.2933	117.917
W_TJ1_3	10.257	0.622	34.716	21.96	3.385	55.804	16.487	0.696	0.053	1.259	0.605	8.04	12.2	6.07	25.1	39.2933	117.917
W_TJ2_1	10.713	0.303	29.266	4.499	2.732	96.546	35.342	0.644	0.021	2.214	0.258	7.9	13.4	6.02	25	39.2933	117.919
W_TJ2_2	10.713	0.303	29.266	4.499	2.732	96.546	35.342	0.644	0.021	2.214	0.258	7.9	13.4	6.02	25	39.2933	117.919
W_TJ2_3	10.713	0.303	29.266	4.499	2.732	96.546	35.342	0.644	0.021	2.214	0.258	7.9	13.4	6.02	25	39.2933	117.919
W_TJ3_1	6.463	0.678	36.514	8.137	5.649	53.872	9.536	0.504	0.031	1.342	0.558	7.97	10.2	6.35	25	39.2933	117.917
W_TJ3_2	6.463	0.678	36.514	8.137	5.649	53.872	9.536	0.504	0.031	1.342	0.558	7.97	10.2	6.35	25	39.2933	117.917
W_TJ3_3	6.463	0.678	36.514	8.137	5.649	53.872	9.536	0.504	0.031	1.342	0.558	7.97	10.2	6.35	25	39.2933	117.917
W_TJ4_1	9.75	0.466	44.003	5.423	4.513	94.455	20.929	1.626	0.015	1.719	0.451	8	6.2	7.03	25.9	39.2931	117.917
W_TJ4_2	9.75	0.466	44.003	5.423	4.513	94.455	20.929	1.626	0.015	1.719	0.451	8	6.2	7.03	25.9	39.2931	117.917
W_TJ4_3	9.75	0.466	44.003	5.423	4.513	94.455	20.929	1.626	0.015	1.719	0.451	8	6.2	7.03	25.9	39.2931	117.917
W_TJ5_1	10.897	0.712	54.067	13.611	4.962	75.983	15.314	0.713	0.043	1.261	0.685	8.32	6.4	7.95	25.7	39.2933	117.917
W_TJ5_2	10.897	0.712	54.067	13.611	4.962	75.983	15.314	0.713	0.043	1.261	0.685	8.32	6.4	7.95	25.7	39.2933	117.917
W_TJ5_3	10.897	0.712	54.067	13.611	4.962	75.983	15.314	0.713	0.043	1.261	0.685	8.32	6.4	7.95	25.7	39.2933	117.917
W_TJ6_1	9.703	0.303	32.455	7.201	3.345	107.218	32.056	1.718	0.17	0.857	0.141	8.06	27.8	6.25	26	39.2786	117.94
W_TJ6_2	9.703	0.303	32.455	7.201	3.345	107.218	32.056	1.718	0.17	0.857	0.141	8.06	27.8	6.25	26	39.2786	117.94
W_TJ6_3	9.703	0.303	32.455	7.201	3.345	107.218	32.056	1.718	0.17	0.857	0.141	8.06	27.8	6.25	26	39.2786	117.94
W_TJ7_1	10.463	0.665	31.398	7.801	3.001	47.218	15.735	0.987	0.088	2.425	0.45	7.86	20.1	6.52	26	39.2933	117.915
W_TJ7_2	10.463	0.665	31.398	7.801	3.001	47.218	15.735	0.987	0.088	2.425	0.45	7.86	20.1	6.52	26	39.2933	117.915
W_TJ7_3	10.463	0.665	31.398	7.801	3.001	47.218	15.735	0.987	0.088	2.425	0.45	7.86	20.1	6.52	26	39.2933	117.915
W_TJ8_1	9.98	0.098	34.555	9.015	3.462	350.934	101.354	1.439	0.18	0.195	0.095	8.63	10.5	10.33	28.3	39.2931	117.914
W_TJ8_2	9.98	0.098	34.555	9.015	3.462	350.934	101.354	1.439	0.18	0.195	0.095	8.63	10.5	10.33	28.3	39.2931	117.914
W_TJ8_3	9.98	0.098	34.555	9.015	3.462	350.934	101.354	1.439	0.18	0.195	0.095	8.63	10.5	10.33	28.3	39.2931	117.914
W_TJ9_1	9.677	0.598	23.441	6.908	2.422	39.221	16.191	1.193	0.045	0.288	0.423	8.73	7.8	10.17	26.7	39.2931	117.915
W_TJ9_2	9.677	0.598	23.441	6.908	2.422	39.221	16.191	1.193	0.045	0.288	0.423	8.73	7.8	10.17	26.7	39.2931	117.915
W_TJ9_3	9.677	0.598	23.441	6.908	2.422	39.221	16.191	1.193	0.045	0.288	0.423	8.73	7.8	10.17	26.7	39.2931	117.915
W_TJ10_1	9.367	0.222	33.325	13.369	3.558	150.337	42.256	1.034	0.461	1.162	0.16	8.4	20.1	6.26	25.9	39.2928	117.913
W_TJ10_2	9.367	0.222	33.325	13.369	3.558	150.337	42.256	1.034	0.461	1.162	0.16	8.4	20.1	6.26	25.9	39.2928	117.913
W_TJ10_3	9.367	0.222	33.325	13.369	3.558	150.337	42.256	1.034	0.461	1.162	0.16	8.4	20.1	6.26	25.9	39.2928	117.913
