# Supplementary material for: Environmental Water and Sediment Microbial Communities Shape Intestine Microbiota for Host Health: The Central Dogma in an Anthropogenic Aquaculture Ecosystem
Source: Front Microbiol. 2021 Nov 2;12:772149. doi: 10.3389/fmicb.2021.772149 (PMC8593368; doi:10.3389/fmicb.2021.772149)
Supplement: Supplementary file 1 [file Data_Sheet_1.ZIP › Supplementary Materials/Supplementary Tables/Table S3.xlsx]

## Sheet: Sheet1
Table S3 Environmental factors of sediment samples collected in shrimp cultural ponds of six regional sites
Sample ID	pH	TN (mg·g-1)	TP (mg·g-1)	TC (mg·g-1)	TOC (mg·g-1)	C/N	C/P	N/P	Latitude (◦N)	Longitude (◦E)
S_QZ1_1	5	0.458	1.089	22.507	21.787	49.134	20.665	0.421	21.9239	108.57
S_QZ1_2	5	0.458	1.089	22.507	21.787	49.134	20.665	0.421	21.9239	108.57
S_QZ1_3	5	0.458	1.089	22.507	21.787	49.134	20.665	0.421	21.9239	108.57
S_QZ2_1	6	0.523	1.817	27.64	19.493	52.815	15.213	0.288	21.9238	108.572
S_QZ2_2	6	0.523	1.817	27.64	19.493	52.815	15.213	0.288	21.9238	108.572
S_QZ2_3	6	0.523	1.817	27.64	19.493	52.815	15.213	0.288	21.9238	108.572
S_QZ3_1	6.2	0.83	1.426	58.38	45.627	70.366	40.952	0.582	21.9238	108.573
S_QZ3_2	6.2	0.83	1.426	58.38	45.627	70.366	40.952	0.582	21.9238	108.573
S_QZ3_3	6.2	0.83	1.426	58.38	45.627	70.366	40.952	0.582	21.9238	108.573
S_QZ4_1	5.8	0.64	0.357	17.817	11.557	27.848	49.969	1.794	21.9238	108.573
S_QZ4_2	5.8	0.64	0.357	17.817	11.557	27.848	49.969	1.794	21.9238	108.573
S_QZ4_3	5.8	0.64	0.357	17.817	11.557	27.848	49.969	1.794	21.9238	108.573
S_QZ5_1	5.1	0.495	1.966	24.853	15.767	50.232	12.643	0.252	21.9284	108.568
S_QZ5_2	5.1	0.495	1.966	24.853	15.767	50.232	12.643	0.252	21.9284	108.568
S_QZ5_3	5.1	0.495	1.966	24.853	15.767	50.232	12.643	0.252	21.9284	108.568
S_QZ6_1	5	0.456	2.14	16.453	12.237	36.058	7.69	0.213	21.9283	108.568
S_QZ6_2	5	0.456	2.14	16.453	12.237	36.058	7.69	0.213	21.9283	108.568
S_QZ6_3	5	0.456	2.14	16.453	12.237	36.058	7.69	0.213	21.9283	108.568
S_QZ7_1	5.4	0.447	0.374	8.75	6.733	19.557	23.368	1.195	21.9163	108.569
S_QZ7_2	5.4	0.447	0.374	8.75	6.733	19.557	23.368	1.195	21.9163	108.569
S_QZ7_3	5.4	0.447	0.374	8.75	6.733	19.557	23.368	1.195	21.9163	108.569
S_QZ8_1	5.2	0.369	1.854	23.25	20.32	62.95	12.543	0.199	21.9164	108.568
S_QZ8_2	5.2	0.369	1.854	23.25	20.32	62.95	12.543	0.199	21.9164	108.568
S_QZ8_3	5.2	0.369	1.854	23.25	20.32	62.95	12.543	0.199	21.9164	108.568
S_QZ9_1	5.6	0.417	2.841	49.497	39.853	118.84	17.424	0.147	21.9172	108.568
S_QZ9_2	5.6	0.417	2.841	49.497	39.853	118.84	17.424	0.147	21.9172	108.568
S_QZ9_3	5.6	0.417	2.841	49.497	39.853	118.84	17.424	0.147	21.9172	108.568
S_QZ10_1	5.4	0.461	2.255	43.747	32.263	94.957	19.4	0.204	21.9174	108.568
S_QZ10_2	5.4	0.461	2.255	43.747	32.263	94.957	19.4	0.204	21.9174	108.568
S_QZ10_3	5.4	0.461	2.255	43.747	32.263	94.957	19.4	0.204	21.9174	108.568
S_ZH1_1	6.2	1.058	0.558	25.387	23.52	24.005	45.507	1.896	22.3681	113.22
S_ZH1_2	6.2	1.058	0.558	25.387	23.52	24.005	45.507	1.896	22.3681	113.22
S_ZH1_3	6.2	1.058	0.558	25.387	23.52	24.005	45.507	1.896	22.3681	113.22
S_ZH2_1	6.4	0.999	2.641	28.26	22.423	28.293	10.701	0.378	22.3681	113.221
S_ZH2_2	6.4	0.999	2.641	28.26	22.423	28.293	10.701	0.378	22.3681	113.221
S_ZH2_3	6.4	0.999	2.641	28.26	22.423	28.293	10.701	0.378	22.3681	113.221
S_ZH3_1	5	1.063	0.963	24.467	16.993	23.026	25.415	1.104	22.3681	113.221
S_ZH3_2	5	1.063	0.963	24.467	16.993	23.026	25.415	1.104	22.3681	113.221
S_ZH3_3	5	1.063	0.963	24.467	16.993	23.026	25.415	1.104	22.3681	113.221
S_ZH4_1	4.7	0.992	2.388	27.25	15.793	27.474	11.41	0.415	22.3683	113.221
S_ZH4_2	4.7	0.992	2.388	27.25	15.793	27.474	11.41	0.415	22.3683	113.221
S_ZH4_3	4.7	0.992	2.388	27.25	15.793	27.474	11.41	0.415	22.3683	113.221
S_ZH5_1	5.6	1.081	0.765	25.377	19.43	23.465	33.152	1.413	22.3681	113.221
S_ZH5_2	5.6	1.081	0.765	25.377	19.43	23.465	33.152	1.413	22.3681	113.221
S_ZH5_3	5.6	1.081	0.765	25.377	19.43	23.465	33.152	1.413	22.3681	113.221
S_ZH6_1	6	1.106	1.082	32.913	22.673	29.752	30.421	1.022	22.3683	113.221
S_ZH6_2	6	1.106	1.082	32.913	22.673	29.752	30.421	1.022	22.3683	113.221
S_ZH6_3	6	1.106	1.082	32.913	22.673	29.752	30.421	1.022	22.3683	113.221
S_ZH7_1	6.1	1.169	1.947	26.347	21.51	22.53	13.535	0.601	22.3683	113.221
S_ZH7_2	6.1	1.169	1.947	26.347	21.51	22.53	13.535	0.601	22.3683	113.221
S_ZH7_3	6.1	1.169	1.947	26.347	21.51	22.53	13.535	0.601	22.3683	113.221
S_ZH8_1	6.2	0.974	2.819	23.87	21.29	24.516	8.467	0.345	22.3681	113.221
S_ZH8_2	6.2	0.974	2.819	23.87	21.29	24.516	8.467	0.345	22.3681	113.221
S_ZH8_3	6.2	0.974	2.819	23.87	21.29	24.516	8.467	0.345	22.3681	113.221
S_ZH9_1	6.4	2.455	2.098	21.94	18.08	8.936	10.457	1.17	22.3681	113.222
S_ZH9_2	6.4	2.455	2.098	21.94	18.08	8.936	10.457	1.17	22.3681	113.222
S_ZH9_3	6.4	2.455	2.098	21.94	18.08	8.936	10.457	1.17	22.3681	113.222
S_ZH10_1	4.4	2.736	2.552	15.603	12.237	5.704	6.115	1.072	22.4119	113.646
S_ZH10_2	4.4	2.736	2.552	15.603	12.237	5.704	6.115	1.072	22.4119	113.646
S_ZH10_3	4.4	2.736	2.552	15.603	12.237	5.704	6.115	1.072	22.4119	113.646
S_ZH11_1	4.5	2.87	1.228	14.717	12.34	5.127	11.982	2.337	22.4122	113.646
S_ZH11_2	4.5	2.87	1.228	14.717	12.34	5.127	11.982	2.337	22.4122	113.646
S_ZH11_3	4.5	2.87	1.228	14.717	12.34	5.127	11.982	2.337	22.4122	113.646
S_ZH12_1	4.2	3.041	1.744	19.663	15.533	6.467	11.274	1.743	22.4119	113.646
S_ZH12_2	4.2	3.041	1.744	19.663	15.533	6.467	11.274	1.743	22.4119	113.646
S_ZH12_3	4.2	3.041	1.744	19.663	15.533	6.467	11.274	1.743	22.4119	113.646
S_ZH13_1	3.9	2.811	1.056	13.45	11.42	4.786	12.742	2.662	22.4119	113.647
S_ZH13_2	3.9	2.811	1.056	13.45	11.42	4.786	12.742	2.662	22.4119	113.647
S_ZH13_3	3.9	2.811	1.056	13.45	11.42	4.786	12.742	2.662	22.4119	113.647
S_ZH14_1	3.3	0.756	1.116	14.89	12.9	19.709	13.341	0.677	22.4125	113.646
S_ZH14_2	3.3	0.756	1.116	14.89	12.9	19.709	13.341	0.677	22.4125	113.646
S_ZH14_3	3.3	0.756	1.116	14.89	12.9	19.709	13.341	0.677	22.4125	113.646
S_ZS1_1	3.4	0.988	1.051	26.357	10.483	26.677	25.074	0.94	22.5042	113.384
S_ZS1_2	3.4	0.988	1.051	26.357	10.483	26.677	25.074	0.94	22.5042	113.384
S_ZS1_3	3.4	0.988	1.051	26.357	10.483	26.677	25.074	0.94	22.5042	113.384
S_ZS2_1	4.5	0.85	1.333	22.89	10.923	26.942	17.178	0.638	22.5042	113.384
S_ZS2_2	4.5	0.85	1.333	22.89	10.923	26.942	17.178	0.638	22.5042	113.384
S_ZS2_3	4.5	0.85	1.333	22.89	10.923	26.942	17.178	0.638	22.5042	113.384
S_ZS3_1	4.9	0.822	1.377	23.383	10.483	28.446	16.985	0.597	22.5044	113.384
S_ZS3_2	4.9	0.822	1.377	23.383	10.483	28.446	16.985	0.597	22.5044	113.384
S_ZS3_3	4.9	0.822	1.377	23.383	10.483	28.446	16.985	0.597	22.5044	113.384
S_ZS4_1	5	0.652	1.102	20.643	13.233	31.664	18.738	0.592	22.5044	113.384
S_ZS4_2	5	0.652	1.102	20.643	13.233	31.664	18.738	0.592	22.5044	113.384
S_ZS4_3	5	0.652	1.102	20.643	13.233	31.664	18.738	0.592	22.5044	113.384
S_HK1_1	5.9	0.183	0.109	25.513	12.22	139.519	234.462	1.681	20.0319	110.471
S_HK1_2	5.9	0.183	0.109	25.513	12.22	139.519	234.462	1.681	20.0319	110.471
S_HK1_3	5.9	0.183	0.109	25.513	12.22	139.519	234.462	1.681	20.0319	110.471
S_HK2_1	6.1	0.195	0.697	17.117	7.503	87.943	24.549	0.279	20.0139	110.471
S_HK2_2	6.1	0.195	0.697	17.117	7.503	87.943	24.549	0.279	20.0139	110.471
S_HK2_3	6.1	0.195	0.697	17.117	7.503	87.943	24.549	0.279	20.0139	110.471
S_QH1_1	4.4	0.118	0.112	4.327	2.737	36.574	38.683	1.058	19.2021	110.586
S_QH1_2	4.4	0.118	0.112	4.327	2.737	36.574	38.683	1.058	19.2021	110.586
S_QH1_3	4.4	0.118	0.112	4.327	2.737	36.574	38.683	1.058	19.2021	110.586
S_QH2_1	3.6	0.188	0.115	4.473	3.063	23.845	38.82	1.628	19.2021	110.586
S_QH2_2	3.6	0.188	0.115	4.473	3.063	23.845	38.82	1.628	19.2021	110.586
S_QH2_3	3.6	0.188	0.115	4.473	3.063	23.845	38.82	1.628	19.2021	110.586
S_QH3_1	4	0.152	0.117	4.743	2.1	31.295	40.567	1.296	19.2021	110.586
S_QH3_2	4	0.152	0.117	4.743	2.1	31.295	40.567	1.296	19.2021	110.586
S_QH3_3	4	0.152	0.117	4.743	2.1	31.295	40.567	1.296	19.2021	110.586
S_QH4_1	4.6	0.217	0.113	2.983	2.05	13.768	26.318	1.911	19.2022	110.586
S_QH4_2	4.6	0.217	0.113	2.983	2.05	13.768	26.318	1.911	19.2022	110.586
S_QH4_3	4.6	0.217	0.113	2.983	2.05	13.768	26.318	1.911	19.2022	110.586
S_QH5_1	4.5	0.084	0.108	6.3	4.077	75.224	58.338	0.776	19.2021	110.586
S_QH5_2	4.5	0.084	0.108	6.3	4.077	75.224	58.338	0.776	19.2021	110.586
S_QH5_3	4.5	0.084	0.108	6.3	4.077	75.224	58.338	0.776	19.2021	110.586
S_QH6_1	5.3	0.141	0.112	3.99	2.043	28.214	35.596	1.262	19.2022	110.59
S_QH6_2	5.3	0.141	0.112	3.99	2.043	28.214	35.596	1.262	19.2022	110.59
S_QH6_3	5.3	0.141	0.112	3.99	2.043	28.214	35.596	1.262	19.2022	110.59
S_QH7_1	5.9	0.122	0.105	10.023	6.047	82.316	95.864	1.165	19.3068	110.542
S_QH7_2	5.9	0.122	0.105	10.023	6.047	82.316	95.864	1.165	19.3068	110.542
S_QH7_3	5.9	0.122	0.105	10.023	6.047	82.316	95.864	1.165	19.3068	110.542
S_QH8_1	5.4	0.189	0.116	21.93	11.047	116.278	189.597	1.631	19.3068	110.544
S_QH8_2	5.4	0.189	0.116	21.93	11.047	116.278	189.597	1.631	19.3068	110.544
S_QH8_3	5.4	0.189	0.116	21.93	11.047	116.278	189.597	1.631	19.3068	110.544
S_DB1_1	4.2	0.366	1.82	30.833	24.193	84.321	16.941	0.201	21.5458	111.383
S_DB1_2	4.2	0.366	1.82	30.833	24.193	84.321	16.941	0.201	21.5458	111.383
S_DB1_3	4.2	0.366	1.82	30.833	24.193	84.321	16.941	0.201	21.5458	111.383
S_DB2_1	4.9	0.654	1.18	18.63	13.22	28.486	15.786	0.554	21.5458	111.384
S_DB2_2	4.9	0.654	1.18	18.63	13.22	28.486	15.786	0.554	21.5458	111.384
S_DB2_3	4.9	0.654	1.18	18.63	13.22	28.486	15.786	0.554	21.5458	111.384
S_DB28_3	5.9	0.445	1.557	33.313	20.927	74.839	21.398	0.286	21.5456	111.383
S_DB3_1	5.3	0.717	0.332	26.397	21.26	36.812	79.596	2.162	21.5456	111.383
S_DB3_2	5.3	0.717	0.332	26.397	21.26	36.812	79.596	2.162	21.5456	111.383
S_DB3_3	5.3	0.717	0.332	26.397	21.26	36.812	79.596	2.162	21.5456	111.384
S_DB4_1	6.1	0.673	2.424	42.987	37.063	63.911	17.734	0.277	21.5456	111.384
S_DB4_2	6.1	0.673	2.424	42.987	37.063	63.911	17.734	0.277	21.5456	111.384
S_DB4_3	6.1	0.673	2.424	42.987	37.063	63.911	17.734	0.277	21.5447	111.38
S_DB5_1	5.4	0.521	0.763	52.033	40.09	99.923	68.223	0.683	21.5447	111.38
S_DB5_2	5.4	0.521	0.763	52.033	40.09	99.923	68.223	0.683	21.5447	111.38
S_DB5_3	5.4	0.521	0.763	52.033	40.09	99.923	68.223	0.683	21.5447	111.38
S_DB6_1	5.9	0.825	1.834	51.873	39.18	62.887	28.279	0.45	21.5447	111.38
S_DB6_2	5.9	0.825	1.834	51.873	39.18	62.887	28.279	0.45	21.5447	111.38
S_DB6_3	5.9	0.825	1.834	51.873	39.18	62.887	28.279	0.45	21.5447	111.379
S_DB7_1	5.8	0.834	2.74	36.893	25.073	44.251	13.467	0.304	21.5447	111.379
S_DB7_2	5.8	0.834	2.74	36.893	25.073	44.251	13.467	0.304	21.5447	111.379
S_DB7_3	5.8	0.834	2.74	36.893	25.073	44.251	13.467	0.304	21.5456	111.38
S_DB8_1	4.4	0.428	1.124	19.927	11.287	46.514	17.722	0.381	21.5456	111.38
S_DB8_2	4.4	0.428	1.124	19.927	11.287	46.514	17.722	0.381	21.5456	111.38
S_DB8_3	4.4	0.428	1.124	19.927	11.287	46.514	17.722	0.381	21.545	111.38
S_DB9_1	4.5	0.22	1.841	19.927	13.72	90.603	10.823	0.119	21.545	111.38
S_DB9_2	4.5	0.22	1.841	19.927	13.72	90.603	10.823	0.119	21.545	111.38
S_DB9_3	4.5	0.22	1.841	19.927	13.72	90.603	10.823	0.119	21.545	111.38
S_DB10_1	4.4	0.702	1.848	37.04	27.347	52.769	20.04	0.38	21.545	111.38
S_DB10_2	4.4	0.702	1.848	37.04	27.347	52.769	20.04	0.38	21.545	111.38
S_DB10_3	4.4	0.702	1.848	37.04	27.347	52.769	20.04	0.38	21.545	111.379
S_DB11_1	6	0.299	1.096	34.36	20.95	114.852	31.358	0.273	21.545	111.379
S_DB11_2	6	0.299	1.096	34.36	20.95	114.852	31.358	0.273	21.545	111.379
S_DB11_3	6	0.299	1.096	34.36	20.95	114.852	31.358	0.273	21.5453	111.38
S_DB12_1	6	0.333	1.092	22.507	16.21	67.682	20.604	0.304	21.5453	111.38
S_DB12_2	6	0.333	1.092	22.507	16.21	67.682	20.604	0.304	21.5453	111.38
S_DB12_3	6	0.333	1.092	22.507	16.21	67.682	20.604	0.304	21.5483	111.382
S_DB13_1	4.8	0.287	1.076	8.78	7.143	30.557	8.157	0.267	21.5483	111.382
S_DB13_2	4.8	0.287	1.076	8.78	7.143	30.557	8.157	0.267	21.5483	111.382
S_DB13_3	4.8	0.287	1.076	8.78	7.143	30.557	8.157	0.267	21.5481	111.382
S_DB14_1	5.9	0.264	1.164	18.79	13.97	71.309	16.14	0.226	21.5481	111.382
S_DB14_2	5.9	0.264	1.164	18.79	13.97	71.309	16.14	0.226	21.5481	111.382
S_DB14_3	5.9	0.264	1.164	18.79	13.97	71.309	16.14	0.226	21.5478	111.382
S_DB15_1	6.5	0.302	1.011	29.543	23.773	97.847	29.208	0.299	21.5478	111.382
S_DB15_2	6.5	0.302	1.011	29.543	23.773	97.847	29.208	0.299	21.5478	111.382
S_DB15_3	6.5	0.302	1.011	29.543	23.773	97.847	29.208	0.299	21.5497	111.381
S_DB16_1	4.8	0.313	1.731	12.143	7.1	38.755	7.017	0.181	21.5497	111.381
S_DB16_2	4.8	0.313	1.731	12.143	7.1	38.755	7.017	0.181	21.5497	111.381
S_DB16_3	4.8	0.313	1.731	12.143	7.1	38.755	7.017	0.181	21.5497	111.381
S_DB17_1	4.2	0.57	0.518	18.833	10.34	33.018	36.362	1.101	21.5497	111.381
S_DB17_2	4.2	0.57	0.518	18.833	10.34	33.018	36.362	1.101	21.5497	111.381
S_DB17_3	4.2	0.57	0.518	18.833	10.34	33.018	36.362	1.101	21.5497	111.38
S_DB18_1	5.4	0.572	1.714	24.6	12.937	43.002	14.356	0.334	21.5497	111.38
S_DB18_2	5.4	0.572	1.714	24.6	12.937	43.002	14.356	0.334	21.5497	111.38
S_DB18_3	5.4	0.572	1.714	24.6	12.937	43.002	14.356	0.334	21.5497	111.381
S_DB19_1	5.2	0.452	1.545	44.877	38.377	99.314	29.039	0.292	21.5497	111.381
S_DB19_2	5.2	0.452	1.545	44.877	38.377	99.314	29.039	0.292	21.5497	111.381
S_DB19_3	5.2	0.452	1.545	44.877	38.377	99.314	29.039	0.292	21.5494	111.381
S_DB20_1	5.3	0.212	2.347	58.733	41.083	277.568	25.025	0.09	21.5494	111.381
S_DB20_2	5.3	0.212	2.347	58.733	41.083	277.568	25.025	0.09	21.5494	111.381
S_DB20_3	5.3	0.212	2.347	58.733	41.083	277.568	25.025	0.09	21.5494	111.381
S_DB21_1	5.7	0.47	1.729	39.597	22.93	84.272	22.902	0.272	21.5494	111.381
S_DB21_2	5.7	0.47	1.729	39.597	22.93	84.272	22.902	0.272	21.5494	111.381
S_DB21_3	5.7	0.47	1.729	39.597	22.93	84.272	22.902	0.272	21.5489	111.381
S_DB22_1	6	0.715	1.432	45.327	32.31	63.364	31.65	0.499	21.5489	111.381
S_DB22_2	6	0.715	1.432	45.327	32.31	63.364	31.65	0.499	21.5489	111.381
S_DB22_3	6	0.715	1.432	45.327	32.31	63.364	31.65	0.499	21.5492	111.381
S_DB23_1	6.1	0.345	1.359	40.333	29.03	116.999	29.68	0.254	21.5492	111.381
S_DB23_2	6.1	0.345	1.359	40.333	29.03	116.999	29.68	0.254	21.5492	111.381
S_DB23_3	6.1	0.345	1.359	40.333	29.03	116.999	29.68	0.254	21.5492	111.38
S_DB24_1	5.4	0.449	1.545	29.293	30.393	65.261	18.958	0.29	21.5492	111.38
S_DB24_2	5.4	0.449	1.545	29.293	30.393	65.261	18.958	0.29	21.5492	111.38
S_DB24_3	5.4	0.449	1.545	29.293	30.393	65.261	18.958	0.29	21.5492	111.381
S_DB25_1	4.3	1.042	2.04	31.183	19.983	29.915	15.283	0.511	21.5492	111.381
S_DB25_2	4.3	1.042	2.04	31.183	19.983	29.915	15.283	0.511	21.5492	111.381
S_DB25_3	4.3	1.042	2.04	31.183	19.983	29.915	15.283	0.511	21.5492	111.381
S_DB26_1	3.5	0.175	2.847	39.277	27.697	224.524	13.795	0.061	21.5492	111.381
S_DB26_2	3.5	0.175	2.847	39.277	27.697	224.524	13.795	0.061	21.5492	111.381
S_DB26_3	3.5	0.175	2.847	39.277	27.697	224.524	13.795	0.061	21.5489	111.381
S_DB27_1	4.8	0.813	0.935	28.757	25.717	35.38	30.763	0.87	21.5489	111.381
S_DB27_2	4.8	0.813	0.935	28.757	25.717	35.38	30.763	0.87	21.5489	111.381
S_DB27_3	4.8	0.813	0.935	28.757	25.717	35.38	30.763	0.87	21.5489	111.38
S_DB28_1	5.9	0.445	1.557	33.313	20.927	74.839	21.398	0.286	21.5489	111.38
S_DB28_2	5.9	0.445	1.557	33.313	20.927	74.839	21.398	0.286	21.5489	111.38
S_YJ1_1	4.7	0.362	2.528	34.217	18.767	94.556	13.536	0.143	21.7156	111.9
S_YJ1_2	4.7	0.362	2.528	34.217	18.767	94.556	13.536	0.143	21.7156	111.9
S_YJ1_3	4.7	0.362	2.528	34.217	18.767	94.556	13.536	0.143	21.7156	111.9
S_YJ2_1	5.8	0.268	1.545	14.647	11.683	54.631	9.482	0.174	21.7156	111.899
S_YJ2_2	5.8	0.268	1.545	14.647	11.683	54.631	9.482	0.174	21.7156	111.899
S_YJ2_3	5.8	0.268	1.545	14.647	11.683	54.631	9.482	0.174	21.7156	111.899
S_YJ3_1	6.1	1.058	0.558	17.573	15.107	49.037	9.365	0.191	21.7208	111.911
S_YJ3_2	6.1	1.058	0.558	17.573	15.107	49.037	9.365	0.191	21.7208	111.911
S_YJ3_3	6.1	1.058	0.558	17.573	15.107	49.037	9.365	0.191	21.7208	111.911
S_ZP1_1	6	0.347	0.393	2.26	1.133	6.519	5.756	0.883	24.0604	117.869
S_ZP1_2	6	0.347	0.393	2.26	1.133	6.519	5.756	0.883	24.0604	117.869
S_ZP1_3	6	0.347	0.393	2.26	1.133	6.519	5.756	0.883	24.0604	117.869
S_ZP2_1	5.6	0.388	0.407	2.1	1.34	5.418	5.155	0.951	24.0605	117.869
S_ZP2_2	5.6	0.388	0.407	2.1	1.34	5.418	5.155	0.951	24.0605	117.869
S_ZP2_3	5.6	0.388	0.407	2.1	1.34	5.418	5.155	0.951	24.0605	117.869
S_ZP3_1	6.6	0.157	0.397	2.087	0.967	13.251	5.253	0.396	24.0613	117.87
S_ZP3_2	6.6	0.157	0.397	2.087	0.967	13.251	5.253	0.396	24.0613	117.87
S_ZP3_3	6.6	0.157	0.397	2.087	0.967	13.251	5.253	0.396	24.0613	117.87
S_ZP4_1	5.6	0.107	0.373	2.087	1.193	19.575	5.597	0.286	24.0325	117.824
S_ZP4_2	5.6	0.107	0.373	2.087	1.193	19.575	5.597	0.286	24.0325	117.824
S_ZP4_3	5.6	0.107	0.373	2.087	1.193	19.575	5.597	0.286	24.0325	117.824
S_ZP5_1	6.3	0.132	0.384	2.24	0.933	16.957	5.832	0.344	24.0321	117.825
S_ZP5_2	6.3	0.132	0.384	2.24	0.933	16.957	5.832	0.344	24.0321	117.825
S_ZP5_3	6.3	0.132	0.384	2.24	0.933	16.957	5.832	0.344	24.0321	117.825
S_ZP6_1	6.8	0.33	0.39	2.113	1.467	6.409	5.422	0.846	24.0319	117.824
S_ZP6_2	6.8	0.33	0.39	2.113	1.467	6.409	5.422	0.846	24.0319	117.824
S_ZP6_3	6.8	0.33	0.39	2.113	1.467	6.409	5.422	0.846	24.0319	117.824
S_ZP7_1	6.9	0.353	0.378	2.093	1.3	5.935	5.54	0.933	24.0325	117.824
S_ZP7_2	6.9	0.353	0.378	2.093	1.3	5.935	5.54	0.933	24.0325	117.824
S_ZP7_3	6.9	0.353	0.378	2.093	1.3	5.935	5.54	0.933	24.0325	117.824
S_ZP8_1	6.6	0.464	0.365	2.113	1.073	4.554	5.786	1.271	24.0326	117.824
S_ZP8_2	6.6	0.464	0.365	2.113	1.073	4.554	5.786	1.271	24.0326	117.824
S_ZP8_3	6.6	0.464	0.365	2.113	1.073	4.554	5.786	1.271	24.0326	117.824
S_ZP9_1	6	0.538	0.419	2.087	1.26	3.877	4.981	1.285	24.0701	117.866
S_ZP9_2	6	0.538	0.419	2.087	1.26	3.877	4.981	1.285	24.0701	117.866
S_ZP9_3	6	0.538	0.419	2.087	1.26	3.877	4.981	1.285	24.0701	117.866
S_TJ1_1	5.4	1.361	1.645	6.247	4.763	4.59	3.797	0.827	39.2933	117.917
S_TJ1_2	5.4	1.361	1.645	6.247	4.763	4.59	3.797	0.827	39.2933	117.917
S_TJ1_3	5.4	1.361	1.645	6.247	4.763	4.59	3.797	0.827	39.2933	117.917
S_TJ2_1	5.5	1.549	2.301	10.087	6.62	6.512	4.384	0.673	39.2933	117.919
S_TJ2_2	5.5	1.549	2.301	10.087	6.62	6.512	4.384	0.673	39.2933	117.919
S_TJ2_3	5.5	1.549	2.301	10.087	6.62	6.512	4.384	0.673	39.2933	117.919
S_TJ3_1	5.8	1.309	0.836	10.97	6.127	8.379	13.125	1.566	39.2933	117.917
S_TJ3_2	5.8	1.309	0.836	10.97	6.127	8.379	13.125	1.566	39.2933	117.917
S_TJ3_3	5.8	1.309	0.836	10.97	6.127	8.379	13.125	1.566	39.2933	117.917
S_TJ4_1	6	2.012	1.531	16.46	15.093	8.182	10.753	1.314	39.2931	117.917
S_TJ4_2	6	2.012	1.531	16.46	15.093	8.182	10.753	1.314	39.2931	117.917
S_TJ4_3	6	2.012	1.531	16.46	15.093	8.182	10.753	1.314	39.2931	117.917
S_TJ5_1	5.8	1.817	0.448	10.103	4.81	5.562	22.564	4.057	39.2933	117.917
S_TJ5_2	5.8	1.817	0.448	10.103	4.81	5.562	22.564	4.057	39.2933	117.917
S_TJ5_3	5.8	1.817	0.448	10.103	4.81	5.562	22.564	4.057	39.2933	117.917
S_TJ6_1	5.4	1.624	1.138	10.997	6.5	6.772	9.664	1.427	39.2786	117.94
S_TJ6_2	5.4	1.624	1.138	10.997	6.5	6.772	9.664	1.427	39.2786	117.94
S_TJ6_3	5.4	1.624	1.138	10.997	6.5	6.772	9.664	1.427	39.2786	117.94
S_TJ7_1	5.8	2.13	1.252	12.34	5.627	5.794	9.858	1.701	39.2933	117.915
S_TJ7_2	5.8	2.13	1.252	12.34	5.627	5.794	9.858	1.701	39.2933	117.915
S_TJ7_3	5.8	2.13	1.252	12.34	5.627	5.794	9.858	1.701	39.2933	117.915
S_TJ8_1	6.2	1.978	1.159	14.76	6.667	7.462	12.739	1.707	39.2931	117.914
S_TJ8_2	6.2	1.978	1.159	14.76	6.667	7.462	12.739	1.707	39.2931	117.914
S_TJ8_3	6.2	1.978	1.159	14.76	6.667	7.462	12.739	1.707	39.2931	117.914
S_TJ9_1	6.5	1.744	0.692	10.893	5.173	6.247	15.75	2.521	39.2931	117.915
S_TJ9_2	6.5	1.744	0.692	10.893	5.173	6.247	15.75	2.521	39.2931	117.915
S_TJ9_3	6.5	1.744	0.692	10.893	5.173	6.247	15.75	2.521	39.2931	117.915
S_TJ10_1	6.3	1.575	1.074	9.75	3.55	6.192	9.082	1.467	39.2928	117.913
S_TJ10_2	6.3	1.575	1.074	9.75	3.55	6.192	9.082	1.467	39.2928	117.913
S_TJ10_3	6.3	1.575	1.074	9.75	3.55	6.192	9.082	1.467	39.2928	117.913
