# Supplementary material for: Environmental Water and Sediment Microbial Communities Shape Intestine Microbiota for Host Health: The Central Dogma in an Anthropogenic Aquaculture Ecosystem
Source: Front Microbiol. 2021 Nov 2;12:772149. doi: 10.3389/fmicb.2021.772149 (PMC8593368; doi:10.3389/fmicb.2021.772149)
Supplement: Supplementary file 1 [file Data_Sheet_1.ZIP › Supplementary Materials/Supplementary Tables/Table S5.xlsx]

## Sheet: Sheet1
Table S5 Environmental factors of water samples collected in shrimp cultural ponds of six culture stages
Sample ID	TN (mg·L-1)	TP (mg·L-1)	N/P	NH4+-N(mg·L-1)	NO2--N (mg·L-1)	NO3--N (mg·L-1)	PO43--P (mg·L-1)	pH	Salinity (‰)	DO	Temperature (ºC)
W_A2	20.0265	0.0471311	424.91	1.05595	0.02745	0.02305	0.0156667	9.014	2.336	10.79	30.7876
W_B2	18.8117	0.0435597	431.859	0.6766	0.0414	0.104933	0.0353333	9.026	2.54	8.974	31.3034
W_C2	20.3667	0.042623	477.833	1.2402	0.033	0.118433	0.0193333	9.31	3.112	7.766	31.2354
W_D2	21.8983	0.0470726	465.203	0.415067	0.0391333	0.118733	0.0156667	9.508	2.87	10.95	31.2542
W_F2	21.887	0.0462998	472.724	0.9451	0.0584	0.0220667	0.037	8.756	4.108	9.866	32.328
W_G2	21.421	0.0405152	528.715	0.634467	0.0759667	0.0838	0.0153333	9.544	2.484	11.756	31.9582
W_H2	21.0453	0.0393443	534.902	0.659233	0.0325667	0.113133	0.037	9.416	2.472	10.208	32.1976
W_I2	19.6853	0.0388759	506.364	0.6296	0.0300333	0.135467	0.0303333	9.634	3.096	12.52	32.759
W_J2	23.3927	0.0409836	570.781	0.509733	0.0508667	0.165767	0.0116667	8.984	2.374	11.61	32.642
W_A3	20.1707	0.0412178	489.368	0.279367	0.032	0.0178667	0.0273333	23.336	2.228	7.184	38.5162
W_B3	22.797	0.0470726	484.294	0.2749	0.053125	0.0402667	0.015	8.992	2.406	7.772	32.6058
W_C3	21.0443	0.0250585	839.807	0.4735	0.074775	0.0259	0.0246667	8.876	2.84	7.612	32.9192
W_D3	24.146	0.0412178	585.815	0.152167	0.058625	0.0297667	0.013	9.006	2.676	8.42	32.4012
W_F3	22.9547	0.0709602	323.487	0.406867	0.075725	0.0481333	0.0343333	8.718	3.654	8.15	32.2194
W_G3	23.3563	0.0348946	669.339	0.1971	0.08855	0.0329667	0.0123333	8.644	2.244	6.986	32.4516
W_H3	23.8807	0.0220141	1084.79	0.257133	0.00555	0.0151667	0.0156667	8.792	2.32	7.352	32.7474
W_I3	22.5507	0.0283372	795.796	0.2898	0.0506	0.0147667	0.0146667	8.872	2.734	6.754	33.186
W_J3	23.8603	0.0309133	771.846	0.217333	0.038325	0.0186667	0.01	9.036	2.78	7.964	32.8662
W_A4	24.489	0.0309133	792.182	0.760633	0.06845	0.0333	0.023	8.338	2.276	6.288	31.5972
W_B4	26.1993	0.034192	766.241	0.3407	0.001575	0.0628333	0.011	9.16	2.506	7.098	31.664
W_C4	27.4923	0.0630913	435.755	0.3236	0	0.0598333	0.0543333	9.112	2.94	7.296	31.817
W_D4	28.341	0.0419204	676.067	0.400133	0.069675	0.0547333	0.0113333	9.156	2.834	7.664	31.5628
W_F4	26.4403	0.0529274	499.559	0.277433	0.04975	0.0376333	0.0466667	8.95	3.87	8.098	32.2336
W_G4	29.0127	0.0224824	1290.46	0.334867	0.06555	0.0431667	0.0106667	9.568	2.36	8.878	33.538
W_H4	28.5473	0.0196721	1451.16	0.1776	0.00485	0.0584667	0.0103333	9.404	2.428	7.74	33.9652
W_I4	26.71	0.035363	755.309	0.484233	0.035275	0.0263667	0.0106667	9.324	2.878	8.728	34.295
W_J4	28.2493	0.042623	662.773	0.184867	0	0.0277333	0.0273333	9.466	2.912	7.856	34.0748
W_A5	29.4487	0.0337237	873.235	0.2023	0	0.1062	0.0136667	8.274	2.096	8.21	30.2476
W_B5	29.1293	0.0522248	557.768	0.172933	0	0.170867	0.014	8.798	2.23	8.71	30.2712
W_C5	28.7737	0.0555035	518.412	0.169767	0.0011	0.1119	0.0146667	8.576	2.59	7.22	30.423
W_D5	33.1393	0.0433255	764.892	0.161167	0	0.122533	0.012	8.844	2.566	8.816	30.1332
W_F5	29.497	0.0548009	538.257	0.302667	0.0053	0.132233	0.019	8.788	3.368	8.268	30.4768
W_G5	30.5907	0.0456674	669.857	0.582567	0.004275	0.0637	0.016	10.078	2.21	10.248	31.9006
W_H5	31.2413	0.0484778	644.447	0.725033	0.0023	0.0839333	0.0206667	9.964	2.196	9.71	31.8644
W_I5	28.496	0.0702576	405.593	1.03377	0.00725	0.110933	0.0256667	9.932	2.588	9.106	32.248
W_J5	31.0567	0.0405152	766.543	0.9401	0.00095	0.0495	0.017	10.018	2.512	10.912	32.1144
W_A6	32.1997	0.0632319	509.232	1.1864	0.004125	0.212733	0.0183333	11.31	2	7.302	31.5878
W_B6	32.1057	0.0344262	932.593	1.47437	0	0.2087	0.0213333	11.822	2.134	9.185	31.5368
W_C6	36.2907	0.0398126	911.536	1.058	0	0.2271	0.021	11.586	2.42	8.274	31.9572
W_D6	37.2083	0.0433255	858.809	0.534267	0.013475	0.3173	0.018	11.748	2.462	8.074	31.2084
W_F6	32.2037	0.0330211	975.246	0.2397	0.00085	0.25	0.0253333	11.892	3.152	7.986	32.1368
W_G6	35.4577	0.0374005	948.054	0.409667	0.003	0.153533	0.0356667	12.098	2.128	8.398	32.1512
W_H6	36.316	0.0295082	1230.71	0.133767	0.063525	0.265467	0.0163333	12.242	2.096	8.656	32.4454
W_I6	30.2657	0.0384075	788.015	0.741967	0.029975	0.118167	0.02	11.446	2.466	9.034	32.5068
W_J6	34.588	0.0419204	825.088	1.05217	0.045725	0.249067	0.0173333	68.504	2.37	8.784	32.3992
W_A7	35.4792	0.0562061	631.234	0.126467	0.012925	0.305033	0.0206667	9.312	2.048	7.384	30.724
W_B7	36.6128	0.0466042	785.611	0.107567	0.02955	0.285033	0.0133333	9.048	2.18	9.016	31.1664
W_C7	33.0205	0.0459953	717.91	0.138133	0.020425	0.563067	0.0306667	8.78	2.46	9.042	31.7528
W_D7	38.7461	0.0377049	1027.61	0.154667	0.0254	0.533	0.019	8.244	2.516	7.456	31.2378
W_F7	35.6982	0.0700234	509.804	0.0853	0.04255	0.336633	0.02	8.346	3.232	8.748	31.7266
W_G7	36.644	0.0449649	814.947	0.106767	0.0013	0.358333	0.0203333	9.156	2.172	8.49	32.416
W_H7	39.4107	0.042623	924.636	0.1369	0.035425	0.467667	0.0306667	8.964	2.122	8.718	32.429
W_I7	33.0504	0.0325527	1015.29	0.3866	0.07605	0.300333	0.026	9.616	2.51	10.79	32.7646
W_J7	31.8971	0.0358314	890.2	0.144967	0.067175	0.289533	0.0143333	8.396	2.392	12.172	32.2756
