# Supplementary material for: Environmental Water and Sediment Microbial Communities Shape Intestine Microbiota for Host Health: The Central Dogma in an Anthropogenic Aquaculture Ecosystem
Source: Front Microbiol. 2021 Nov 2;12:772149. doi: 10.3389/fmicb.2021.772149 (PMC8593368; doi:10.3389/fmicb.2021.772149)
Supplement: Supplementary file 1 [file Data_Sheet_1.ZIP › Supplementary Materials/Supplementary Tables/Table S6.xlsx]

## Sheet: Sheet1
Table S6 Environmental factors of sediment samples collected in shrimp cultural ponds of six culture stages
Sample ID	pH	TN (mg·g-1)	TP (mg·g-1)	TC (mg·g-1)	C/N	C/P	N/P
S_A2	6.28	248.042	31.12	15.86	0.0639407	0.50964	7.97052
S_B2	6.32	232.185	24.6833	15.12	0.0651205	0.612559	9.40655
S_C2	6.3	249.188	37.99	17.72	0.0711111	0.466439	6.55929
S_D2	6.16	269.32	32.6533	17.06	0.0633447	0.522458	8.24786
S_F2	6.08	250.26	36.3933	19.34	0.0772796	0.531416	6.87653
S_G2	6.56	252.423	23.1367	14.06	0.0557003	0.607693	10.9101
S_H2	6.28	276.038	23.3333	18.02	0.065281	0.772286	11.8302
S_I2	6.18	248.335	24.6633	23.5	0.0946302	0.952831	10.069
S_J2	6.08	268.93	27.97	21.4	0.0795746	0.765105	9.61494
S_A3	6.34	230.623	40.95	23.42	0.101551	0.571917	5.63181
S_B3	6.36	251.71	15.8867	20.38	0.0809662	1.28284	15.8441
S_C3	6.6	274.483	16.4333	19.14	0.0697312	1.16471	16.7028
S_D3	6.38	333.933	16.4833	14.02	0.0419844	0.850556	20.2588
S_F3	6.48	281.293	79.0633	22.44	0.0797746	0.283823	3.55781
S_G3	6.46	285.67	22.8867	17.86	0.0625197	0.780367	12.4819
S_H3	6.38	310.957	15.3033	17.26	0.055506	1.12786	20.3196
S_I3	6.36	226.023	26.0267	17.4	0.0769832	0.668545	8.6843
S_J3	6.28	246.132	19.3233	18.94	0.0769504	0.980162	12.7376
S_A4	6.42	240.032	69.1533	18.18	0.0757397	0.262894	3.47102
S_B4	6.4	257.085	54.6633	14.68	0.0571017	0.268553	4.70306
S_C4	6.16	253.822	53.72	23.26	0.0916388	0.432986	4.72492
S_D4	6.18	217.415	51.22	20.82	0.0957616	0.406482	4.24473
S_F4	6.38	233.94	168.253	24.72	0.105668	0.146921	1.3904
S_G4	6.28	257.99	45.72	19.62	0.0760495	0.429134	5.64283
S_H4	6.28	252.037	44.4933	16.36	0.064911	0.367696	5.66461
S_I4	6.14	242.11	42.55	18.08	0.0746768	0.424912	5.69001
S_J4	6.06	129.398	38.7233	20.4	0.157654	0.526814	3.34159
S_A5	6.36	184.985	39.5367	21.84	0.118064	0.552399	4.67882
S_B5	6.18	153.915	39.1367	19.86	0.129032	0.507453	3.93276
S_C5	6.12	154.542	39.8833	18.7	0.121002	0.468868	3.87486
S_D5	6.04	188.018	37.3233	16.22	0.0862686	0.434581	5.03753
S_F5	6.34	155.463	52.9267	21.16	0.13611	0.399798	2.93732
S_G5	6.06	129.44	120.177	22.92	0.17707	0.190719	1.07708
S_H5	6.02	192.618	45.8433	19.4	0.100718	0.42318	4.20165
S_I5	5.7	150.088	40.0733	22.88	0.152444	0.570953	3.74532
S_J5	6	133.745	44.57	21.66	0.16195	0.485977	3.00079
S_A6	5.98	138.512	64.7333	20.26	0.146268	0.312976	2.13974
S_B6	6.16	194.695	59.8133	15.32	0.0786872	0.25613	3.25504
S_C6	5.52	134.725	65.7267	19.31	0.143329	0.293792	2.04978
S_D6	5.56	159.232	72.18	18.8	0.118066	0.26046	2.20605
S_F6	5.7	115.748	94.79	14.26	0.123199	0.150438	1.22109
S_G6	6.28	186.54	73.93	18.18	0.097459	0.245908	2.5232
S_H6	6.08	167.542	59.5667	24.38	0.145515	0.409289	2.81269
S_I6	5.76	171.933	66.8967	16.94	0.098527	0.253226	2.57012
S_J6	6.3	193.472	69.1367	18.4	0.095104	0.26614	2.79841
S_A7	6.14	124	54.0367	18.68	0.150645	0.345691	2.29474
S_B7	6.1	123.79	50.75	19.46	0.157202	0.383448	2.43921
S_C7	6.06	125.323	56.2733	23.22	0.185282	0.412629	2.22703
S_D7	6.16	152.44	49.71	19.44	0.127526	0.391068	3.06659
S_F7	6.2	125.248	49.7333	25.06	0.200084	0.503887	2.51838
S_G7	6.42	134.732	44.3333	17.7	0.131371	0.399248	3.03908
S_H7	6.22	144.738	63.38	21.72	0.150065	0.342695	2.28365
S_I7	6.22	166.055	50.1367	20.82	0.12538	0.415265	3.31205
S_J7	6.16	131.95	46.2833	19.08	0.1446	0.412243	2.85092
