# Supplementary material for: Environmental Water and Sediment Microbial Communities Shape Intestine Microbiota for Host Health: The Central Dogma in an Anthropogenic Aquaculture Ecosystem
Source: Front Microbiol. 2021 Nov 2;12:772149. doi: 10.3389/fmicb.2021.772149 (PMC8593368; doi:10.3389/fmicb.2021.772149)
Supplement: Supplementary file 1 [file Data_Sheet_1.ZIP › Supplementary Materials/Supplementary Tables/Table S8.xlsx]

## Sheet: Sheet1
Table S8 The relative abundance of core OTUs from water, shrimp intestine and sediment habitats, and the taxonomic composition of core OTUs at the phylum and genus levels
	Phylum	Genus	mean	sd	relative abundance	individuals%	exist in intestine	exist in sediment
OTU30244	Cyanobacteria	Cyanobium_PCC-6307	0.0145	0.0143	0.1966	0.99	yes	yes
OTU31789	Cyanobacteria	norank_f__norank_o__Chloroplast	0.0108	0.018		0.98	yes	yes
OTU33041	Cyanobacteria	norank_f__norank_o__Chloroplast	0.0298	0.051		0.98	yes	yes
OTU33837	Cyanobacteria	Cyanobium_PCC-6307	0.0652	0.0774		0.98	yes	yes
OTU31572	Cyanobacteria	norank_f__norank_o__Chloroplast	0.0178	0.0295		0.97	yes	yes
OTU434	Cyanobacteria	Cyanobium_PCC-6307	0.0095	0.0204		0.97	yes	yes
OTU2817	Cyanobacteria	Cyanobium_PCC-6307	0.0052	0.013		0.95	yes	yes
OTU4252	Cyanobacteria	Cyanobium_PCC-6307	0.0102	0.0186		0.94	yes	yes
OTU2696	Cyanobacteria	Cyanobium_PCC-6307	0.0068	0.0131		0.93	yes	yes
OTU11796	Cyanobacteria	Cyanobium_PCC-6307	0.0113	0.0336		0.92	yes	yes
OTU1390	Cyanobacteria	Cyanobium_PCC-6307	0.0139	0.0233		0.92	yes	yes
OTU2093	Cyanobacteria	Cyanobium_PCC-6307	0.0016	0.0026		0.92	yes	yes
OTU1856	Actinobacteria	norank_f__norank_o__PeM15	0.0146	0.0145	0.074	1	yes	yes
OTU31746	Actinobacteria	Candidatus Aquiluna	0.019	0.0242		0.99	yes	yes
OTU31665	Actinobacteria	norank_f__Microbacteriaceae	0.0078	0.0107		0.98	yes	yes
OTU33490	Actinobacteria	CL500-29_marine_group	0.0115	0.0114		0.94	yes	yes
OTU34110	Actinobacteria	norank_f__norank_o__PeM15	0.0088	0.011		0.94	yes	yes
OTU5198	Actinobacteria	Ilumatobacter	0.001	0.0013		0.94	yes	yes
OTU32436	Actinobacteria	CL500-29_marine_group	0.004	0.0042		0.93	yes	yes
OTU33201	Actinobacteria	norank_f__norank_o__PeM15	0.002	0.0029		0.93	yes	yes
OTU1914	Actinobacteria	norank_f__Microbacteriaceae	0.003	0.0047		0.92	yes	yes
OTU4431	Actinobacteria	norank_f__Ilumatobacteraceae	0.0023	0.0028		0.91	yes	yes
OTU34005	Proteobacteria	Candidatus Megaira	0.0033	0.0087	0.0117	0.97	yes	yes
OTU34223	Proteobacteria	unclassified_f__Burkholderiaceae	0.0037	0.0052		0.92	yes	yes
OTU34224	Proteobacteria	oc32	0.0022	0.0016		0.92	yes	yes
OTU34232	Proteobacteria	MWH-UniP1_aquatic_group	0.0025	0.0031		0.91	yes	no
OTU33777	Verrucomicrobia	LD29	0.0075	0.0081	0.0075	0.95	yes	yes
OTU31809	Bacteroidetes	norank_f__norank_o__OPB56	0.0409	0.0588	0.0409	0.93	yes	yes
28 out of 5,078 = 0.6%			total = 33.07%
	Phylum	Genus	mean	sd		individuals%	exist in water	exist in sediment
OTU3411	Proteobacteria	Shewanella	0.0273648	0.0432584	0.366021	1	yes	yes
OTU1782	Proteobacteria	Stenotrophomonas	0.00482807	0.00949867		0.977273	yes	yes
OTU1842	Proteobacteria	Rhodobacter	0.00487924	0.00895421		0.954545	yes	yes
OTU3557	Proteobacteria	Photobacterium	0.138382	0.178225		0.954545	yes	yes
OTU1384	Proteobacteria	Vibrio	0.0784465	0.110829		0.931818	yes	yes
OTU1730	Proteobacteria	Litorimicrobium	0.000366066	0.000431917		0.920455	yes	yes
OTU3848	Proteobacteria	Thioclava	0.00175709	0.0035659		0.920455	yes	yes
OTU1298	Proteobacteria	Anderseniella	0.00171773	0.00239756		0.909091	yes	yes
OTU1482	Proteobacteria	Vibrio	0.0191596	0.0289496		0.909091	yes	yes
OTU1850	Proteobacteria	Tropicimonas	0.0045675	0.00777602		0.909091	yes	yes
OTU1959	Proteobacteria	Rhodobacter	0.00507211	0.00972792		0.909091	yes	yes
OTU2357	Proteobacteria	Vibrio	0.0250984	0.0368148		0.909091	yes	yes
OTU2482	Proteobacteria	Vibrio	0.0543817	0.0859187		0.909091	yes	yes
OTU30244	Cyanobacteria	Cyanobium_PCC-6307	0.00405265	0.00508849	0.0362046	0.954545	yes	yes
OTU33837	Cyanobacteria	Cyanobium_PCC-6307	0.0109881	0.0191741		0.943182	yes	yes
OTU2696	Cyanobacteria	Cyanobium_PCC-6307	0.00503747	0.0122241		0.931818	yes	yes
OTU434	Cyanobacteria	Cyanobium_PCC-6307	0.00204365	0.00250821		0.931818	yes	yes
OTU1390	Cyanobacteria	Cyanobium_PCC-6307	0.00637734	0.0114492		0.920455	yes	yes
OTU2817	Cyanobacteria	Cyanobium_PCC-6307	0.00770539	0.0177878		0.909091	yes	yes
OTU2362	Actinobacteria	Rhodococcus	0.00281355	0.00504469	0.00438171	0.988636	yes	yes
OTU1856	Actinobacteria	norank_f__norank_o__PeM15	0.00156816	0.00220171		0.954545	yes	no
OTU1192	Tenericutes	Candidatus Bacilloplasma	0.0698539	0.117305	0.0698539	0.920455	yes	yes
OTU33777	Verrucomicrobia	LD29	0.00490364	0.00555193	0.00490364	0.965909	yes	yes
23 out of 3,919 = 0.6%			total = 48.14%
	Phylum	Genus	mean	sd		individuals%	exist in water	exist in intestine
OTU1850	Proteobacteria	Tropicimonas	0.00211213	0.00236541	0.0285803	1	yes	yes
OTU22399	Proteobacteria	Porphyrobacter	0.000612465	0.000642515		0.977273	yes	yes
OTU3848	Proteobacteria	Thioclava	0.00177914	0.00167662		0.965909	yes	yes
OTU1546	Proteobacteria	Erythrobacter	0.000701422	0.00126296		0.954545	yes	yes
OTU1769	Proteobacteria	norank_f__Steroidobacteraceae	0.0052949	0.00587483		0.954545	yes	yes
OTU3773	Proteobacteria	norank_f__Steroidobacteraceae	0.0109401	0.0112891		0.954545	yes	yes
OTU7649	Proteobacteria	Altererythrobacter	0.000715592	0.00113836		0.954545	yes	yes
OTU1842	Proteobacteria	Rhodobacter	0.00111314	0.00155097		0.943182	yes	yes
OTU9241	Proteobacteria	norank_f__Steroidobacteraceae	0.00384718	0.00395827		0.920455	yes	yes
OTU9324	Proteobacteria	Pseudohongiella	0.00146425	0.00156381		0.920455	yes	yes
OTU10949	Bacteroidetes	norank_f__MSB-3C8	0.000941525	0.000881091	0.0318111	0.965909	yes	yes
OTU29991	Bacteroidetes	norank_f__Lentimicrobiaceae	0.00176024	0.00175135		0.954545	yes	yes
OTU29307	Bacteroidetes	Robiginitalea	0.00711103	0.00756762		0.943182	yes	yes
OTU13139	Bacteroidetes	norank_f__Bacteroidetes_vadinHA17	0.00221132	0.00247728		0.931818	yes	yes
OTU15994	Bacteroidetes	norank_f__norank_o__OPB56	0.0036858	0.00578502		0.920455	yes	yes
OTU29550	Bacteroidetes	norank_f__Prolixibacteraceae	0.0025459	0.00259801		0.920455	yes	no
OTU8079	Bacteroidetes	norank_f__SB-5	0.00235381	0.00296039		0.920455	yes	yes
OTU16569	Bacteroidetes	norank_f__PHOS-HE36	0.00443288	0.00493371		0.909091	yes	yes
OTU30141	Bacteroidetes	norank_f__Lentimicrobiaceae	0.0022869	0.00255237		0.909091	yes	yes
OTU7005	Bacteroidetes	Ignavibacterium	0.00448169	0.00545228		0.909091	yes	yes
OTU5198	Actinobacteria	Ilumatobacter	0.0045116	0.00362205	0.0085123	0.988636	yes	yes
OTU25886	Actinobacteria	unclassified_c__Actinobacteria	0.000675443	0.000543985		0.943182	yes	yes
OTU25876	Actinobacteria	Ilumatobacter	0.000729761	0.000702403		0.909091	yes	yes
OTU3809	Actinobacteria	Ilumatobacter	0.00063136	0.000618144		0.909091	yes	yes
OTU9329	Acidobacteria	norank_f__norank_o__Subgroup_7	0.00196414	0.00156617		0.943182	yes	yes
OTU30244	Cyanobacteria	Cyanobium_PCC-6307	0.00177756	0.00239694	0.00581998	1	yes	yes
OTU33837	Cyanobacteria	Cyanobium_PCC-6307	0.00291904	0.00503925		0.943182	yes	yes
OTU33041	Cyanobacteria	norank_f__norank_o__Chloroplast	0.00112338	0.00203384		0.920455	yes	yes
OTU27229	Chloroflexi	norank_f__Anaerolineaceae	0.00168939	0.0020559	0.00168939	0.931818	yes	yes
OTU15485	Deinococcus Thermus	Truepera	0.000807697	0.000767761	0.000807697	0.931818	yes	no
30 out of 7,389 = 0.4%			total = 7.72%
