# Supplementary material for: Environmental Water and Sediment Microbial Communities Shape Intestine Microbiota for Host Health: The Central Dogma in an Anthropogenic Aquaculture Ecosystem
Source: Front Microbiol. 2021 Nov 2;12:772149. doi: 10.3389/fmicb.2021.772149 (PMC8593368; doi:10.3389/fmicb.2021.772149)
Supplement: Supplementary file 1 [file Data_Sheet_1.ZIP › Supplementary Materials/Supplementary Tables/Table S9.xlsx]

## Sheet: Sheet1
Table S9 The relative abundance of genera from water, shrimp intestine, and sediment samples in each pond of six regional sites
Genus	W_DB1	W_DB2	W_DB3	W_DB4	W_DB5	W_DB6	W_DB7	W_DB8	W_DB9	W_DB10	W_DB11	W_DB12	W_DB13	W_DB14	W_DB15	W_DB16	W_DB17	W_DB18	W_DB19	W_DB20	W_DB21	W_DB22	W_DB23	W_DB24	W_DB25	W_DB26	W_DB27	W_DB28	W_YJ1	W_YJ2	W_YJ3	W_ZH1	W_ZH2	W_ZH3	W_ZH4	W_ZH5	W_ZH6	W_ZH7	W_ZH8	W_ZH9	W_ZH10	W_ZH11	W_ZH12	W_ZH13	W_ZH14	W_ZS1	W_ZS2	W_ZS3	W_ZS4
Vibrio	0	0.000415656	0.000415656	0.000138552	0	0.000138552	0.000138552	0.000138552	0.000692761	0.000277104	0.000277104	6.92761e-05	0.000207828	0.000138552	0	6.92761e-05	6.92761e-05	0.00110842	0.00034638	0.000138552	0	0.000138552	6.92761e-05	0.00034638	6.92761e-05	0	0	0	0.00429512	6.92761e-05	0.00242466	0.000207828	6.92761e-05	0.000138552	0	0	0	0	0	0	0	0.00034638	0	0	0.000138552	0.000138552	6.92761e-05	6.92761e-05	0
Photobacterium	6.92761e-05	0	0.000138552	6.92761e-05	0.000138552	0	0	6.92761e-05	6.92761e-05	0.000277104	0.000207828	0.000138552	0	0	6.92761e-05	0	0	6.92761e-05	0	0	0	0	6.92761e-05	0	0	0	0	0	6.92761e-05	0	0	0	0	0	0	0	0	0	0	0	0	0	0	6.92761e-05	0	0	0.000277104	6.92761e-05	0
Candidatus Bacilloplasma	6.92761e-05	0.000138552	0	6.92761e-05	0	0	0	0	0	0	0	6.92761e-05	0	0	0	0	0	0	0	0	0	0	0	0	0	0	0	0	6.92761e-05	0	0.000138552	0	0	0	0	0	0	0	0	0	0	0	0	0	6.92761e-05	0	0	0	0
Shewanella	6.92761e-05	0	0.000207828	6.92761e-05	6.92761e-05	0	0	6.92761e-05	6.92761e-05	6.92761e-05	0	6.92761e-05	6.92761e-05	0	6.92761e-05	0	0	0.000207828	0	0.000138552	0	0.000554209	0.00034638	0.000138552	0	0	0.000277104	0.000623485	0.000277104	0.000207828	0	0.00138552	0	0.000277104	6.92761e-05	0.000138552	6.92761e-05	0.000207828	0	6.92761e-05	0	6.92761e-05	6.92761e-05	0	6.92761e-05	0	6.92761e-05	6.92761e-05	0.000138552
Spongiimonas	6.92761e-05	6.92761e-05	0	0	0	0	0	0	0	0	0	0	0	0	0	0	0	0	0	0	0	0	0	0	0	0	0	0	0	0	0	0	0	0	0	0	0	0	0	0	0	0	0	0	0	6.92761e-05	0	0	0
Rhodobacter	0.00152407	0.00228611	0.0115691	0.00311742	0.0078282	0.0174576	0.0178039	0.00443367	0.00505715	0.00755109	0.0049186	0.0104607	0.00387946	0.0119155	0.0014548	0.00187045	0.00540353	0.00900589	0.00187045	0.00193973	0.00311742	0.00200901	0.0139245	0.00872878	0.00207828	0.0126082	0.0063734	0.0254936	0.00713543	0.0124697	0.0115691	0.0137859	0.00997575	0.0114998	0.00976793	0.0219605	0.019328	0.0124697	0.00332525	0.00734326	0.00900589	0.00429512	0.0049186	0.0112227	0.0095601	0.00249394	0.0157257	0.00859023	0.024593
Candidatus Aquiluna	0.00595774	0.0268791	0.00568064	0.000692761	0.0247316	0.010045	0.0203672	0.0235539	0.00270177	0.00124697	0.0063734	0.00699688	0.0151022	0.00872878	0.0352615	0.0462764	0.0535504	0.0324212	0.0231382	0.0676827	0.0107378	0.106616	0.00574991	0.00997575	0.0324905	0.0107378	0.0743332	0.120817	0.033114	0.0190509	0.0081053	0.00609629	0.0017319	0.0190509	0.00367163	0.00353308	0.00159335	0.00623485	0.00429512	0.00533426	0.00152407	0.00270177	0.00581919	0.0193973	0.0017319	0.000900589	0.0101143	0.0142016	0.00401801
Robiginitalea	0.0031867	0.00117769	0.00886734	0.00270177	0.00138552	0.000207828	0.0226533	0.0747489	0.00124697	0.00374091	0.0031867	0.000831313	0.0226533	0.0367163	0.0167648	0.000692761	0.00304815	0.0157257	0.00290959	0.00547281	0.00214756	0.00554209	0.0359543	0.00429512	0.00297887	0.0034638	0.00450294	0.0229304	0.0107378	0.000484932	0	0	6.92761e-05	6.92761e-05	0	0.000207828	0.000138552	0.000138552	0.000207828	6.92761e-05	0	0	0.000277104	0.000138552	0.000207828	6.92761e-05	0.00034638	6.92761e-05	0.000415656
Aeromonas	6.92761e-05	0	6.92761e-05	0	0.000277104	0	0.000138552	0	0	0	0	0	0	0.000138552	0	0.000138552	6.92761e-05	0	6.92761e-05	6.92761e-05	0.000207828	0.000138552	0	0	6.92761e-05	0	0	0	0.019328	0.000831313	0	0.000969865	6.92761e-05	0.00360236	0.000138552	0.000554209	0.000207828	0.000484932	0.00103914	0.00124697	0.00893661	0.00256321	6.92761e-05	6.92761e-05	0.00408729	6.92761e-05	6.92761e-05	0.000277104	0
Flavobacterium	0.000138552	0.000277104	0.000277104	0.000138552	6.92761e-05	6.92761e-05	6.92761e-05	6.92761e-05	0	6.92761e-05	6.92761e-05	0	0.00152407	0.000277104	0	0	6.92761e-05	0.000692761	0.000138552	0.000138552	0	0.0031867	0.000138552	0.000138552	6.92761e-05	0.000207828	0.0078282	0.000623485	0.00678905	0.00859023	0.000554209	0.00214756	0.000415656	0.0078282	0.00263249	0.000969865	0.000207828	0.000831313	0.000484932	0.000900589	0.000554209	0.00242466	0.00221683	0.000762037	0.00374091	0.00034638	0.000415656	0.000207828	0.00034638
Fusibacter	6.92761e-05	0	0	0	0	0	0	0	0	6.92761e-05	6.92761e-05	0	0	0	0	0	0	0	0	0.000207828	0	0	0	0	0	0	6.92761e-05	0	0	0	6.92761e-05	0	0	0.000138552	6.92761e-05	0	6.92761e-05	0	0	0	0	0	0	0.000138552	6.92761e-05	0	0	0	0
Phaeodactylibacter	0.0279183	0.000207828	0.00152407	0.00852096	0.00117769	0.145618	0.00180118	0.00692761	0.00900589	0.00949082	0.0117077	0.0211985	0.000138552	0.000138552	0.00568064	0	0.00117769	0.00484932	0.00554209	0.00845168	0.032629	0.00478005	6.92761e-05	0.023831	0.00284032	0.0756495	0.019813	0.00824385	0.00311742	0.00311742	0.0081053	0.0230689	0.00969865	0.00242466	0.0155178	0.0362314	0.000484932	0.0117077	0.00588847	0.0081053	0.0118462	0.00921372	0.0153793	0.0136474	0.00478005	0.00277104	0.00471077	0.0153793	0.000554209
Lewinella	0.00602702	0	0.0110842	0.000138552	6.92761e-05	0.000623485	0.00034638	6.92761e-05	0.000207828	0.000207828	0	0.00796675	0	0.00602702	0.000207828	0	0.000277104	0.00775892	0	0.000900589	0.000138552	0.00034638	6.92761e-05	0.017319	0.000138552	6.92761e-05	0.000207828	0.000415656	0.000277104	0.00200901	0.00865951	0.00263249	0.00914444	0.00284032	0.0234846	0.00117769	0.000762037	6.92761e-05	0.00845168	0.0110149	0.0372012	0.0144787	0.00408729	0.00755109	0.00942154	0.00138552	0.0148944	0.0098372	0.0103221
Algoriphagus	0.00159335	0.00353308	0.00311742	0.0049186	0.000969865	0.00263249	0.000831313	0.000415656	0.000207828	0	0.00103914	0.00270177	0.00152407	0.00484932	0.000969865	0.0164184	0.00339453	0.000831313	0.00228611	0.000623485	0.00138552	0.000207828	6.92761e-05	0.000277104	6.92761e-05	0.000484932	0.0017319	0.000277104	0.0197437	0.00110842	0.00381018	0.00110842	0.000900589	0.0051957	0.000692761	0.000554209	0.000554209	0.000554209	0.00110842	0.00187045	0.00103914	0.000900589	0.00131625	0.000138552	0.00138552	0	0.0014548	0	0.000415656
Candidatus Thiobios	0.000969865	0.000138552	0.00034638	0.000415656	0.000207828	0	0	0.000207828	0.000831313	0.000277104	0.00034638	0.000138552	6.92761e-05	0	6.92761e-05	0	0	0.000277104	0	0.000207828	0.000138552	0.000554209	0	0	6.92761e-05	6.92761e-05	0.000277104	0.00034638	0	0	0.000415656	0	0	0	0	0	0	0	0	0	0	0	0	0	0	0	0	0	0
Hypnocyclicus	0	0	0	0	0	0	0	0	0	6.92761e-05	0	0	0	0	0	0	0	0	0	0	0	0	0	0	6.92761e-05	0	0	0	0	0	0	0	0.000138552	0	0	0	6.92761e-05	0	6.92761e-05	0	0	0	0	0	0	6.92761e-05	0	0	0
Ilumatobacter	0.00249394	0.000623485	0.00297887	0.000900589	0.00124697	0.00110842	0.000623485	0.00138552	0.00034638	0.000277104	0.00277104	0.000277104	0.000207828	0.00187045	0.000415656	0.000207828	0.000277104	0.00200901	0.00187045	0.000554209	0.00200901	0.00408729	0.000762037	0.000692761	6.92761e-05	0.000831313	0.000415656	0.00214756	0.00034638	0.000207828	0.000900589	0.000900589	0.000554209	0.000138552	0.000484932	0.00159335	0.00124697	0.00159335	0.000692761	0.000969865	0.000484932	0.00034638	0.000692761	0.000484932	0.000207828	0.000138552	0.000484932	0.000484932	0.000969865
Cetobacterium	0	6.92761e-05	0.000623485	0	0	0.000207828	0.000138552	0.000138552	0	0.000138552	6.92761e-05	0	6.92761e-05	0.000207828	0.000207828	0.000138552	6.92761e-05	0.000207828	0	0.00034638	6.92761e-05	6.92761e-05	0	0.000138552	0.000138552	0.000415656	0.000277104	0.000207828	0.0230689	0.00332525	0.00630412	0.000138552	0	0.00034638	0	0.000415656	0.000277104	0.000277104	0.000138552	0	0.000692761	0.000623485	0.00110842	0.00394874	0.00457222	6.92761e-05	0	6.92761e-05	0
Propionigenium	0	0	0	0	0	0	0	0	0	0	0	0	0	0	0	0	0	0	0	0	0	0	0	0	0	0	0	0	0	6.92761e-05	0	0	0	0	0	0	0	0	0	0	0	0	0	0	0	0	0	0	0
Marivita	0	0	6.92761e-05	0.0331832	0.000762037	0.0192587	0.000969865	0.000207828	0	0.000207828	0.00193973	0	0	0	0	0	0	0.00374091	0	0.00152407	0.00692761	0.00152407	0.000831313	0.00228611	0	0.00277104	0.000692761	0.0122619	0	0.000207828	0.000554209	0	0	0	0	0	0	0	0	0	0	0	0.00533426	0	0.000623485	0.000138552	0	0	6.92761e-05
Ignavibacterium	6.92761e-05	6.92761e-05	0.000138552	0.000277104	0	0	0	0	0.000277104	6.92761e-05	0	0	0	0	0	0	6.92761e-05	6.92761e-05	0	0	0	0.00034638	0	0	0.000138552	0	0.000138552	0.000138552	6.92761e-05	6.92761e-05	0	0	6.92761e-05	0.000207828	6.92761e-05	0.000762037	0.000138552	0.000484932	0.000484932	0.000277104	6.92761e-05	0.000138552	0	0	0.000138552	0	0	0	0
Rheinheimera	6.92761e-05	0.000207828	6.92761e-05	0	6.92761e-05	6.92761e-05	0	0	0.000138552	6.92761e-05	0	0	0	0.000277104	0	0	0.000138552	0.00207828	0.000207828	0.000138552	0.000415656	0.000415656	0.000138552	0.00110842	6.92761e-05	0.000484932	0.000415656	0.000277104	0.0169726	0.00561136	0.00277104	0.000138552	6.92761e-05	0.00034638	0.000484932	0.0098372	0.00180118	0.00658123	0.00103914	0.000762037	0.000207828	0.000554209	0.000900589	0.00187045	0.00394874	6.92761e-05	0	0.000623485	0.000138552
Pseudomonas	6.92761e-05	0	6.92761e-05	0	0.000138552	6.92761e-05	0	6.92761e-05	0	0	0	0	0	6.92761e-05	6.92761e-05	0.000138552	0	0.000207828	6.92761e-05	0.000207828	0	6.92761e-05	0	0	6.92761e-05	0.000138552	0.000138552	0	0.000484932	0.00103914	6.92761e-05	0.000554209	0.000415656	0.000207828	0.000415656	0.000692761	0.000554209	0.00110842	0.000484932	0.000415656	0	0.000207828	0.00034638	0.000554209	0.000138552	0.000138552	0.000138552	0	6.92761e-05
Roseomonas	0.000207828	0.000900589	0.00242466	0.000484932	0.00124697	0.000900589	0.000692761	0.00110842	0.0098372	0	0.00034638	0.000484932	0.0017319	0.0190509	0.000900589	0.000207828	0.00034638	0.000207828	0.000207828	0.000415656	0.000138552	0	0.000138552	0	6.92761e-05	0.000138552	0.000207828	0.000900589	0.0107378	0.00616557	0.0107378	0.00166263	0.00152407	0.0248701	0.0017319	0.00200901	0.000554209	0.0014548	0.0017319	0.00284032	0.00678905	0.0110149	0.00214756	0.00159335	0.00270177	0	0.000415656	0.000484932	0.000138552
Hydrogenophaga	0.000969865	0.000277104	0.00103914	0.000207828	0.00741254	0.000138552	0.000484932	0.00110842	0.00034638	0.00034638	0.000554209	0.000762037	0.00034638	0.000831313	0	0	0.000277104	0.000554209	0.00034638	0.0017319	6.92761e-05	0.000692761	6.92761e-05	0.000138552	0.000138552	0	0	0.0014548	0.00429512	0.00713543	0.00554209	0.00928299	0.00533426	0.00436439	0.0031867	0.00789747	0.00381018	0.0104607	0.00588847	0.00914444	0.00699688	0.00166263	0.0017319	0.00353308	0.00595774	0.00263249	0.00235539	0.000623485	0.00429512
Acholeplasma	0	0	0	6.92761e-05	0	0	0	0	6.92761e-05	0	0	0	0	0	6.92761e-05	0	6.92761e-05	0	0	0	0	0	0	6.92761e-05	6.92761e-05	0	0	0	6.92761e-05	0	0	0	0	0	0	6.92761e-05	0	0	0	0	0	0	0	0	0	0	0	0	0
Fluviicola	0.000623485	0.000207828	0.0127468	0.000623485	0.0284725	0.000138552	0.00374091	0.0102529	0.00138552	0.0095601	0.00187045	0.00124697	0.00152407	0.0049186	0.00311742	0.00034638	0.000900589	0.00401801	0.00277104	0.00131625	0.00166263	0.000623485	0.00270177	0.00117769	0.000831313	0.00124697	0.0083824	0.0241773	0.00110842	0.00187045	0.00387946	0.000762037	0.00256321	0.00381018	0.0126775	0.00997575	0.00284032	0.00609629	0.00193973	0.00360236	0.00034638	0.00332525	0.00124697	0.00277104	0.0130239	0.0114998	0.00817458	0.00429512	0.00166263
Tropicimonas	0.000969865	0.000277104	0.00152407	0.000554209	0.000277104	0.000900589	0.00159335	0.000207828	0.000138552	0	0	0.000277104	0.000415656	0	0	6.92761e-05	6.92761e-05	0.000554209	6.92761e-05	0.000207828	0.000138552	0.000623485	6.92761e-05	0.000207828	6.92761e-05	0.000277104	0.000207828	0.00429512	0.000207828	0	6.92761e-05	0	0.000138552	6.92761e-05	0	0.000138552	0.000207828	0.000138552	0.000207828	0.000207828	6.92761e-05	6.92761e-05	0	0	0	6.92761e-05	0	0.000138552	6.92761e-05
Synechocystis	0.00152407	0.00124697	0.00429512	0.00457222	0.00124697	0.00034638	0.0031867	0	0.000900589	0.000831313	0.000415656	0.000207828	0	0.00228611	0.00235539	0	0.169449	0.000484932	0.000138552	0.00561136	0.00166263	0.000277104	0.00297887	0.0143401	0.0175268	0.00803602	6.92761e-05	0	0.000554209	0.00658123	0.000138552	0.000207828	6.92761e-05	0.00193973	6.92761e-05	0.00034638	0.00110842	0.000207828	0.00034638	0	0.000484932	0.00256321	0.000900589	0.000138552	0.000484932	0.000138552	0.00297887	6.92761e-05	0.00311742
Mariniradius	0.000138552	0	0	0	0	0	0	0	0	0	0	6.92761e-05	0	0	0	0	0	0	0	0	0	0	0	0	0	0	6.92761e-05	0	0.00166263	0.00034638	0.000138552	0.000762037	0.00110842	0.000623485	0.000138552	0.00193973	0.00110842	0.00117769	0.00533426	0.00228611	0.000207828	0.000138552	6.92761e-05	0.000831313	0.000277104	0.000277104	0.00124697	0	0.000831313
Haliscomenobacter	6.92761e-05	0.000138552	6.92761e-05	6.92761e-05	0.0287496	0	0	0	0	0	0	0.0547974	6.92761e-05	6.92761e-05	0.000762037	0	0	6.92761e-05	0	0	0	0	6.92761e-05	6.92761e-05	0	0	0	0	0.000623485	0.00325598	0.00762037	0.0130239	0.0110149	0.00803602	0.0163492	0.016557	0.00277104	0.000623485	0.018566	0.019328	0.0105992	0.0229997	0.00609629	0.00332525	0.00609629	0.0083824	0.0285417	0.0148944	0.000762037
Thiobacillus	0	0	6.92761e-05	0	6.92761e-05	0	0	0	0	0	0	0	0	0	6.92761e-05	0	0	0	0	6.92761e-05	0	0	0	0	0	0	0	0	6.92761e-05	0	6.92761e-05	6.92761e-05	0.000484932	0	0	0	0.000277104	0.000277104	0.000415656	0.000484932	0	0.000623485	0.000207828	0.000762037	0.000969865	0	0	6.92761e-05	0
Paludibaculum	0.000138552	0.000138552	0.000554209	6.92761e-05	6.92761e-05	0.00034638	0.000415656	0	0.000277104	0.000484932	0	0.00034638	0	0.000623485	0.000138552	0	0	0	0	0	0	0	0	6.92761e-05	0	0	0	0	0	0.000207828	0.000138552	0.000207828	0.000762037	0.000277104	6.92761e-05	0.00602702	0.00249394	0.00353308	0.00457222	0.00401801	0.00180118	0.00152407	0.00034638	0.00131625	0.00256321	0.00103914	0.00270177	0.000415656	0.00249394
Thioclava	0.00034638	0.00034638	0.00235539	0.00422584	0.00484932	0.0137167	0.0031867	0.00034638	0.00166263	0.00554209	0.0114998	0.00284032	0.00034638	0.00214756	0.000207828	0	0	0.000484932	0.000415656	0	0.00117769	0.00110842	0.000138552	0.000138552	0	0.00034638	6.92761e-05	0.000762037	0.00159335	0.000762037	0.000484932	0.000138552	0.000484932	0.00166263	0.000138552	0.000692761	0.000207828	0.000484932	6.92761e-05	0.000277104	0.00034638	0.000207828	0.000207828	0.00034638	0.000415656	0.000554209	0.000415656	0.000762037	0.00034638
Sediminispirochaeta	0	0	6.92761e-05	0	6.92761e-05	0	0	0	0	0	0	0	0	0	0	0	0	0	0	0	0	0	0	0	0	0	0	0	0	0	0	0	0	0	0	0	0	6.92761e-05	0	0	0	0	0	0	0	0	0	0	0
Stenotrophomonas	0	0	0	0	0	0	0	0	0	0	0	0	0	0	0	0	0	0	0	0	6.92761e-05	6.92761e-05	0	0	0	0	0	0	0	0	0	0	0	0	0	0	0	0	0	0	0	0	0	0	0	0	0	0	0
Defluviimonas	0.000623485	0	0.00034638	0.000692761	0.00034638	0.000138552	0.000138552	0.000138552	6.92761e-05	0.000484932	0.000900589	0	0	0	0	6.92761e-05	0	0.00034638	0.000207828	0.000207828	0.000277104	0.00159335	6.92761e-05	0.000554209	0.000138552	0.000415656	0.000484932	0.000692761	6.92761e-05	6.92761e-05	0	6.92761e-05	0	6.92761e-05	0	0.000138552	0	0.000207828	0	6.92761e-05	6.92761e-05	0.000138552	0.000138552	0	0	0	0	0	0
Geothermobacter	0	0	0	0	0	0	0	0	0	0	0	0	0	0	6.92761e-05	0	0	0	0	0	0	0	0	0	0	0	0	0	0	0	0	0.000207828	0.000138552	0.000138552	6.92761e-05	0.00124697	0.000554209	0.000484932	0.000277104	0.000277104	6.92761e-05	0.000138552	0	6.92761e-05	0.000277104	6.92761e-05	0	6.92761e-05	0.000207828
Morganella	0	0	0	0	0	0	0	0	0	0	0	0	0	0	0	0	0	0	6.92761e-05	0	0	0	0	0	0	0	0	0	0	0	0	0	0	0	0	0	0	0	0	0	0	0	0	0	0	0	0	0	0
Porphyrobacter	0	6.92761e-05	0.000138552	0	0.000138552	6.92761e-05	6.92761e-05	0	6.92761e-05	6.92761e-05	0	0.00034638	0	0.00110842	6.92761e-05	6.92761e-05	0	0	0.000207828	0	0	0.000207828	0	0	0	0.000138552	0	6.92761e-05	0.000138552	0.000138552	0	0.00034638	0.000969865	0.000623485	0	0.000969865	0.000138552	0.000969865	6.92761e-05	0.000207828	0	0.000138552	0.000415656	0.00034638	0.000138552	0.000415656	0.000415656	0.00034638	0.000484932
Hyphomonas	0.00131625	0.000277104	0.00207828	0.00228611	0.000623485	0.00332525	0.0017319	0.00138552	0.00124697	0.00290959	0.00228611	0.00124697	0.000554209	0.00588847	0.000415656	0	0	0.00180118	0.000207828	0.000207828	0.00131625	0.000484932	0.000207828	0.000554209	6.92761e-05	0.000207828	0.000831313	0.000415656	0.00110842	0.00117769	0.00138552	0.000138552	0.000277104	0.00228611	0.00124697	0.00200901	0.000762037	0.00193973	6.92761e-05	0.000415656	0.00180118	0.000692761	0.00103914	0.0014548	0.000484932	0.00034638	0.00505715	0.00290959	0.00242466
Acidibacter	0.00249394	0.00311742	0.00256321	0.00228611	0.00242466	0.00623485	0.00277104	0.00103914	0.00138552	0.00374091	0.00554209	0.000554209	0.000969865	0.00928299	0.00235539	0.00207828	0.0066505	0.0103221	0.00415656	0.00297887	0.00457222	0.00110842	0.00512643	0.00734326	0.00928299	0.00408729	0.00394874	0.00498788	0.00505715	0.00789747	0.00374091	0.00422584	0.00484932	0.00623485	0.00471077	0.00124697	0.000623485	0.0031867	0.00200901	0.00277104	0.00152407	0.00374091	0.0034638	0.00256321	0.00117769	0.00180118	0.00450294	0.00214756	0.00339453
Bdellovibrio	0.0017319	0.000277104	6.92761e-05	0.00103914	0.0014548	0.00193973	0.0163492	0.00200901	0.00110842	0.000138552	0.00990648	0.000831313	0.000692761	0.00214756	0.000831313	0.000138552	6.92761e-05	0.000831313	0.00284032	0.00131625	0.00498788	6.92761e-05	0.000969865	0.00394874	0.00138552	0.00200901	0.0083824	0.00221683	0.00443367	0.000969865	0.0017319	0.00152407	0.00152407	0.00138552	0.000831313	0.000969865	0.00110842	6.92761e-05	0.00152407	0.00103914	0.000415656	0.000484932	0.000207828	0.000415656	0.00034638	0.00034638	0.00034638	0.00450294	0.00221683
Limnothrix	0	6.92761e-05	0	0.000138552	0	0.000277104	0.00180118	0	0	6.92761e-05	0.00263249	0	0	0	6.92761e-05	0	6.92761e-05	0.000207828	0	0	6.92761e-05	0.000623485	0.000484932	0	0	0	0.000277104	0	0	0.000138552	0.00034638	0.00131625	0.000277104	0.00110842	0.000692761	0.000207828	0.000484932	0	0	0.000138552	0.000207828	0.000554209	0.000207828	0	0.0139938	0.000207828	0.0046415	0.000207828	0.000277104
Bryobacter	6.92761e-05	0	6.92761e-05	6.92761e-05	0	0	0	0	0.000138552	0	0	6.92761e-05	0	0	0	0	0.000207828	0	0	0	6.92761e-05	0.000554209	0	0	0	0	6.92761e-05	6.92761e-05	0	0	0	0	0.000207828	0	0	0.000484932	0.000415656	0.000623485	0.000207828	0.000207828	0	0.000138552	0	0	0	6.92761e-05	0.000138552	0.000138552	0.000207828
Candidatus Megaira	0.000484932	0.000277104	0.00152407	0.00561136	0.00034638	0.000207828	0.000415656	0.000554209	0.00166263	0.00332525	0.000623485	0.00034638	0.000484932	0.00651195	0.000484932	6.92761e-05	0.000277104	0.000138552	0.000484932	0.000277104	6.92761e-05	0.00256321	0.000831313	0.00131625	0.00034638	0.00103914	0.0046415	0.0773121	0.00200901	0.00263249	0.00339453	0.00415656	0.00748182	0.00207828	0.0138552	0.00574991	0.00277104	0.0063734	0.00110842	0.0034638	0.00277104	0.0031867	0.00353308	0.00422584	0.00166263	0.00117769	0.00325598	0.00193973	0.00200901
Woeseia	0	0	6.92761e-05	0	0	0	0	0	6.92761e-05	6.92761e-05	0	6.92761e-05	0	0	0	0	0	6.92761e-05	0	0	0	0.000277104	6.92761e-05	0	0	0.000138552	0	0	0	0	0	0	0	0	0	6.92761e-05	0	6.92761e-05	0	0	0	0	0	0	0	0	6.92761e-05	0	0
Candidatus Hepatoplasma	0	0	0	0	0	0	0	0	0	0	0	0	0	0	0	0	0	0	0	0	0	0	0	0	0	0	0	0	0	0	0	0	0	0	0	0	0	0	0	0	0	0	0	0	0	0	0	0	0
Sulfurovum	0	6.92761e-05	0.000138552	6.92761e-05	0	0	0	0	6.92761e-05	0.000138552	0	0	0	6.92761e-05	0	0	0	0	0	0	0	6.92761e-05	0	0.00034638	0	6.92761e-05	0.000207828	0	0	0	0	6.92761e-05	0	0	0	0	0	0	0	0	0	0	0	6.92761e-05	0.000138552	0	0	0	0
Rubellimicrobium	0.000831313	0.000138552	0.000277104	0.00180118	0	0.000138552	0.000207828	0.000554209	0.000277104	6.92761e-05	0	0.00034638	0	0.000207828	0.000554209	0	6.92761e-05	6.92761e-05	0	0.000415656	0.00124697	0.000138552	0	0.000692761	0.000277104	0.000623485	0	0.000207828	6.92761e-05	0	0.000554209	0.000138552	6.92761e-05	0.000762037	6.92761e-05	0.00117769	0.00187045	0.000692761	0.00166263	0.00325598	0.00103914	0.00103914	0.000554209	0.000277104	0.000623485	0.00200901	0.012054	0.00159335	0.0078282
Deferrisoma	0	0	6.92761e-05	0	0	0	0	0	0	0	0	0	0	0	0	0	0	0	0	0	0	0	0	6.92761e-05	0	0	0	6.92761e-05	0	0	0	0	6.92761e-05	0	0	0.000138552	6.92761e-05	6.92761e-05	0	6.92761e-05	6.92761e-05	0	0	0	0	0	0	0	0.000138552
Altererythrobacter	6.92761e-05	0.000277104	0.000138552	0.00034638	0.00131625	6.92761e-05	0.000138552	0.000207828	6.92761e-05	0	0.000207828	0.000138552	0	6.92761e-05	0.000138552	0.000554209	0.000138552	0.000138552	0	6.92761e-05	6.92761e-05	0.000554209	0.00034638	0.000484932	0.000138552	0	0	0.000207828	0.000138552	0.000484932	0.000484932	0.00235539	0.000484932	0.00110842	0.000554209	0.00180118	0.000554209	0.00152407	0.00193973	0.00436439	0.000277104	0.000138552	0.000484932	0.000623485	0.00034638	0.000692761	0.00103914	0.000900589	0.000900589
Desulfobacterium	0.000138552	0	0.000207828	0.000207828	6.92761e-05	0	6.92761e-05	6.92761e-05	0	6.92761e-05	0	6.92761e-05	0	0	0	0.000138552	0	0.000138552	0	0.000138552	0	6.92761e-05	0	0.000138552	0	0	0	6.92761e-05	0	0	6.92761e-05	0	0.000138552	6.92761e-05	0	0.000277104	0	0.000138552	6.92761e-05	0.000138552	0	0	0	0	6.92761e-05	0	0	0	0
Candidatus Chloroploca	0	0	0	0	0	0	0	0	0.000138552	0	0	6.92761e-05	0	6.92761e-05	0.000138552	0	0	0	0	0	0	0	0	0	6.92761e-05	0	0	0	0	0	0.00505715	0.00367163	0.00921372	0.00768964	0.00671978	0.00429512	0.00526498	0.00484932	0.00159335	0.00138552	0.0108071	0.00720471	0.00512643	0.0174576	0.0138552	0.0170419	0.000277104	0.0184967	0.000415656
Pseudohongiella	6.92761e-05	0.000484932	0.0014548	0.00034638	0.00034638	0.000623485	0.00110842	0.00117769	0.00103914	0.000969865	0.000831313	0.0014548	0.00034638	0.00110842	0.000415656	0.000207828	0.000207828	0.000207828	0.000554209	0.000207828	0.000415656	6.92761e-05	0.000277104	0.000484932	6.92761e-05	0.000554209	0.000623485	0.000554209	0.000969865	0.000762037	0.000554209	0	0.000277104	0	0	0.000554209	0.000554209	0.000277104	6.92761e-05	0.000138552	6.92761e-05	0.000415656	6.92761e-05	0.000415656	0.000415656	0.000138552	0.00152407	0	0.000623485
Anderseniella	0.000277104	0.000277104	0.000554209	0.00110842	0.000554209	0.000484932	0.000207828	0.000554209	0.000138552	0.000207828	0.000277104	0.000484932	0	0	0.000762037	0.000207828	0.000277104	0.00304815	0.00540353	0.00249394	0.000484932	0.00415656	0.000138552	0.00193973	0.00034638	0.000484932	0.00249394	0.00450294	0.000277104	0	6.92761e-05	0	0	0	0	0.000138552	0	0	0	0	0	6.92761e-05	0	0	0	0	0	0	0
Rubrivivax	0	0.00235539	0.000623485	0	0.00568064	0	0	0	0	0	0	0.00221683	0	0.000277104	0.000415656	0	0	0	0	0	0	0	0	0	0	0	0	0	0	0.00117769	0.000554209	0.00540353	0.00387946	0.00242466	0.00457222	0.00124697	0.00207828	0.00180118	0.00235539	0.0034638	0.00692761	0.00290959	0.00297887	0.000623485	0.00284032	0.00110842	0.00242466	0.00796675	0.0105992
Truepera	0.000138552	0	0.000415656	0.0017319	0.000207828	0.000554209	0.000415656	0.000415656	0	0.000554209	0.000277104	0.00034638	6.92761e-05	0	0	0.000415656	0.000692761	0.000277104	0	0.000969865	0.000415656	0.00131625	6.92761e-05	0.000484932	0.000623485	0.000900589	0.000623485	0.000138552	0.000831313	0.000277104	0.000623485	0.000138552	0.000554209	0	0.000138552	0.000762037	0.000138552	0.000207828	0.000207828	0.00034638	0	0	0.000415656	0.000277104	0.000415656	0	0.000623485	0.000554209	0.00159335
Rhodococcus	0	6.92761e-05	0	0	0	0	0	0	0	0	0	0	0	0	0	0	0	0	0	0	0	0	0	0	0	0	0	0	0	0	0	0	0	0	0	0	0	0	0	6.92761e-05	0	0	0	0	0	0	6.92761e-05	0	0
Haliea	0	0	0	6.92761e-05	0	6.92761e-05	0	0	0	0	0	0.000138552	0.00034638	0	0	6.92761e-05	0	6.92761e-05	0.000138552	0.000207828	6.92761e-05	0.00034638	0.000415656	0.000207828	0	6.92761e-05	0.000138552	0.000138552	0	0	0	0	0	0	0	6.92761e-05	0	0	0	0	0	0	0	0	0	0	0	0	0
Dinghuibacter	6.92761e-05	0	0.00159335	0	0.000138552	0	0	0	0	0	0	0	0.000415656	0	0	0	0	6.92761e-05	0	0	0	0	0	0	0	0	0	0	0.00124697	0.0063734	0.00436439	0.00263249	0.00152407	0.00110842	0.000692761	0.00297887	0.00526498	0.00242466	0.00436439	0.00498788	0.00103914	0.00228611	0.000623485	0.00568064	0.00249394	0.000900589	0.00263249	0.000831313	0.00429512
Desulfomicrobium	0	0	6.92761e-05	0	0	0	0	0	0	0	0	0	0	0	0	0	0	0	0	0	0	0	0	0	0	0	0	0	0	6.92761e-05	0	0	0	6.92761e-05	6.92761e-05	0.000277104	0.000207828	0.000138552	0	6.92761e-05	0	0	0	6.92761e-05	6.92761e-05	0	0	0	0
Synechococcus	0.00124697	0.000207828	0.000692761	0.00990648	0	0.0083824	0.000277104	0.0435746	6.92761e-05	0.000207828	0.00214756	0.000969865	0.000207828	0.000277104	0.000900589	0.000900589	0.000900589	6.92761e-05	0.000138552	0.00803602	0.000554209	0.000831313	0.0049186	0.000554209	0.011292	0.00103914	0.000138552	6.92761e-05	6.92761e-05	0	0	0	0	0	0	0	0	0	0	0	6.92761e-05	0	0	0	6.92761e-05	0	0	0	6.92761e-05
Gemmobacter	0	0	6.92761e-05	6.92761e-05	0	6.92761e-05	6.92761e-05	6.92761e-05	0	0	0.000138552	6.92761e-05	0.000138552	6.92761e-05	0	0	0	0	0	0	0	0	0	0.00159335	0	0	0.000138552	0.000554209	0	0.000484932	6.92761e-05	0.000484932	0.000277104	0.000138552	0.000207828	0.0232768	0.0051957	0.00284032	0.000762037	0.000969865	0.000207828	0	0	0.000277104	0.00034638	0.000138552	0.00103914	6.92761e-05	0.00408729
Desulfosarcina	6.92761e-05	6.92761e-05	0.000277104	0.000138552	0	0	0	0	0.000554209	0	0	0.000138552	0	0	0	0	0	0	0	0	0	0.000207828	0	0.000138552	0	6.92761e-05	6.92761e-05	0	0	0	6.92761e-05	0	6.92761e-05	0	0	0.000138552	0	6.92761e-05	0	6.92761e-05	0	6.92761e-05	0	0	0	0	0	0	0
Novosphingobium	0.000484932	6.92761e-05	0.000207828	0.000207828	0.000207828	6.92761e-05	0.000623485	0.000138552	0.000138552	0	0.000277104	6.92761e-05	0.000207828	0.000831313	0.000277104	6.92761e-05	0.000138552	0.000138552	0.000484932	0.000554209	0.000138552	0.00124697	0.000277104	0.000484932	0.000692761	0.000484932	0.000692761	0.000623485	0.00034638	0.000484932	0.000554209	0.000900589	0.000138552	0.00110842	0.00034638	0.00152407	0.000623485	0.00124697	0.000692761	0.0017319	0.000969865	0.000623485	0.000831313	0.000969865	0.000692761	0.000623485	0.00159335	0.000554209	0.00110842
Desulfotignum	0	0	0	0	0	0	0	0	0	0	0	0	0	0	0	0	0	6.92761e-05	0	0	0	0.000138552	0	0	0	0	0	0	0	0	0	0	0	0	0	0	6.92761e-05	0	0	0	0	0	6.92761e-05	0	0	0	0	0	0
Luteolibacter	0	0.000415656	0.000207828	0.000207828	0.0126775	0.000138552	0.000138552	0	0.000138552	0.000207828	0.000277104	0.000207828	0.000762037	0.00166263	0.000415656	0	0.000692761	0.000138552	0.000415656	0	0.00124697	0.000623485	0	0.00034638	6.92761e-05	0.000692761	0.000207828	0	0.00200901	0.000484932	0.000277104	0	0.000484932	0.00685833	0	0.000207828	0	0.000138552	6.92761e-05	0	0.000900589	0.00034638	0.00436439	0.00124697	0.00817458	6.92761e-05	6.92761e-05	0.00138552	0.000207828
Salinimicrobium	0	0	0	0	0	0	0	0	0	0	0	0	0	0	0	0	0	0	0	0	0	0	0	0	0	0	0	0	0	0	0	0	0	0	0	0	0	0	0	0	0	0	0	0	0	0	0	0	0
Acinetobacter	0	6.92761e-05	0	0	0	6.92761e-05	0	0.000138552	0	0	0	0	0	0	0	0.000277104	0.000207828	0.00671978	0.000484932	0.00034638	0.00103914	0.000415656	0.000484932	0.000138552	0.000207828	0	6.92761e-05	6.92761e-05	0	0.000207828	0	0	0	6.92761e-05	0	0	0.000138552	0	0	6.92761e-05	0	0	0	0	0.000277104	0.000138552	0.000138552	0	6.92761e-05
Silvanigrella	0.00214756	6.92761e-05	0.00034638	0.0014548	0.000484932	0	0.000277104	0	0	6.92761e-05	0.000415656	0	0.0063734	0	0.00166263	0.00270177	0	0.000207828	0	0.00284032	0.00180118	0	0.0428126	0.000484932	0.0367856	0.00256321	0.00457222	0	0	0	6.92761e-05	0.00152407	6.92761e-05	6.92761e-05	0.00152407	0.000969865	6.92761e-05	0.00103914	6.92761e-05	0	6.92761e-05	0.00034638	0.000138552	0	0.000484932	0.000277104	0	0.000138552	0.0128853
Carboxylicivirga	0	0	0.000138552	0	0	0	0	0	6.92761e-05	0	0	0.000138552	0	0	0	0	0	0	6.92761e-05	0	0	0.000484932	0	0	0	6.92761e-05	0	6.92761e-05	0	0	0	0	0	0	0	0	0	0	0	6.92761e-05	0	0	0	0	0	0	0	0	0
Halomonas	0	6.92761e-05	0.000277104	0	0.000138552	6.92761e-05	0	0.000207828	0	0	0	0.000207828	0	0	0	0	0	6.92761e-05	6.92761e-05	0.000207828	0	0	0	0	0	0	0	0	6.92761e-05	0	6.92761e-05	6.92761e-05	0.000138552	6.92761e-05	0	0.00256321	0.00187045	0.00200901	0.000415656	0.000207828	6.92761e-05	6.92761e-05	0	0.000207828	0.00034638	0.000138552	0.00034638	0.000138552	6.92761e-05
Thauera	0	0	0	0	0	0	0	0	0	0	0	0	0	0	0	0	0	0	0	0	0	0	0	6.92761e-05	0	0	0	0	0	0	0	0	0	0	6.92761e-05	0	0.000138552	0	0	0.000138552	0	0	0	0	0	0	0	0	0
Rubribacterium	0	0	0	0	0	0	0	0	0	0	0	0	0	0	0	0	0	0	0	0	0	0	0	0	0	0	0	0	0	0	0	0	0	0	0	0	0	0	0	0	0	0	0	0	6.92761e-05	0	0	0	0
Lysinimicrobium	0.000623485	0	0.000277104	0.00034638	0.000138552	0	6.92761e-05	0	0	0	0.000138552	0	0	0	0	6.92761e-05	0	0	0	6.92761e-05	0	0.000207828	0	0	0	0.000138552	0	6.92761e-05	0.000138552	0	0	6.92761e-05	0	0	0	0	0	0	0	0	0	0	0	0	0	6.92761e-05	0.000207828	0	6.92761e-05
Draconibacterium	0	0	0	0	0	0	0	6.92761e-05	0	6.92761e-05	0	0	0	0	6.92761e-05	0	0	0	0	0	0.000138552	0.000415656	0	0	0	0	6.92761e-05	6.92761e-05	0	0	0	0	6.92761e-05	0	6.92761e-05	6.92761e-05	6.92761e-05	6.92761e-05	0	0	0	0	0	0	0	0	0	0	0
Cloacibacterium	0	0	0	0	0	0	0	0	0	0	0	0	0	0	0	0	0	0	0	0	0	0	0	0	0	0	0	0	0	0	0	0.000277104	0	0.000207828	0	0	6.92761e-05	0	0	6.92761e-05	0	0	0	0	0	0	6.92761e-05	0	0.000415656
Roseibacterium	6.92761e-05	0.000623485	0.00263249	0.000415656	0.00034638	0.00865951	0.00152407	0.000207828	0.0081053	0.00422584	0.000484932	0.000484932	0.00484932	0.0157257	0.000900589	0.00249394	0.012054	0.00311742	0.00360236	0.00180118	0.000415656	0.00325598	0.00325598	0.00235539	0.00103914	0.0128853	0.00713543	0.00110842	0.00429512	0.0014548	0.000762037	0	0	0	0	0	0	0	0	0	0	0	0.000415656	0	0	0	0	0	0
Mycobacterium	0.00110842	0.000554209	0.00256321	0.00325598	0.00339453	0.000623485	0.000623485	0.000554209	0	0.000138552	0.00353308	0.000623485	0	6.92761e-05	0.000138552	0.000554209	0.000277104	0.00574991	0.00221683	0.0034638	0.000484932	0.00478005	0.000484932	0.00200901	6.92761e-05	0.00152407	0.00214756	0.00415656	0.000900589	0.000831313	0.000484932	0.00304815	0.00374091	0.000762037	0.00124697	0.00235539	0.0017319	0.00200901	0.00103914	0.00207828	0.00457222	0.000831313	0.000138552	0.00034638	0	6.92761e-05	0.000207828	0.000623485	0.000138552
Silicimonas	6.92761e-05	0	6.92761e-05	6.92761e-05	0	6.92761e-05	0.00110842	0.000900589	0.000207828	0.000831313	0.000277104	0.000207828	0.000415656	0	0.000623485	0	0.000277104	0.000207828	0.00131625	0.000138552	6.92761e-05	0.00131625	0.0017319	0.000969865	0	0.00256321	0.00193973	0.00242466	0	0	0	0	0	0	0	0	0	0	0	0	0	0	0	0	0	0	0	0	0
Erythrobacter	0.00034638	0	0.000692761	0.000969865	0.00034638	0.000138552	0.00235539	0.00214756	6.92761e-05	0.000969865	0.000692761	0.000138552	0.000207828	0.000554209	0.000207828	0.00152407	0.000207828	0.000692761	0.000692761	0.000623485	0.000415656	0.00103914	0.00235539	0.00228611	0.00103914	0.000900589	0.00124697	0.000277104	0.00159335	6.92761e-05	0	6.92761e-05	0	6.92761e-05	0	0	6.92761e-05	0	0	0.000138552	6.92761e-05	0.000138552	6.92761e-05	6.92761e-05	0	6.92761e-05	0.000138552	0	6.92761e-05
Hyphomicrobium	0.000207828	0	0.000207828	0.000138552	6.92761e-05	0	6.92761e-05	0	0	0.000277104	0	6.92761e-05	0	0	6.92761e-05	0	0	0	0	0	0.000138552	0	0	6.92761e-05	0.000138552	0.000277104	0	0	0	6.92761e-05	0.000138552	0.000277104	0.000692761	0	0.000277104	0.000484932	0.000484932	0.000138552	0.00034638	0.000900589	0.000207828	0.00034638	0.000484932	0.000207828	0.00034638	0.000415656	0.000831313	0.00103914	0.000277104
Lutibacter	0	0	0	0	0	0	0	0	0	0	0	0	0	0	0	6.92761e-05	0	0	0	0	0	6.92761e-05	0	0.000138552	0	0	0	0	0	0	0	0	0	0	0	0	0	0	0	0	0	0	0	0	0	0	0	0	0
Actibacter	0.000138552	0	0	0	0	0	0	0.000138552	0	0	0	0	0	0	0	0	0	0	0	6.92761e-05	6.92761e-05	0.00214756	0.000277104	0.00034638	0.000138552	0.000277104	0.000138552	0	0	0	0	0	0	0	0	0	0	0	0	0	0	0	0	0	6.92761e-05	0	0	0	0
Erysipelothrix	0	0	0	6.92761e-05	0	0	0	0	0	0	0	0	0	0	0	0	0	0	0	0	0	0	0	0	0	0	6.92761e-05	0	0	0	0	0.000277104	0	6.92761e-05	6.92761e-05	0.000277104	0.000277104	6.92761e-05	0.000207828	6.92761e-05	0	0.000138552	0	6.92761e-05	6.92761e-05	0	0	0	6.92761e-05
Bacteroides	0	0	0	0	0	0	0	0	0	0	0	0	0	0	0	0	6.92761e-05	0	0	0	0	0	0	0	0	0	0	6.92761e-05	0	0	0	0	0	0	0	0	0	0	0	6.92761e-05	0	0	0	0	0	0	0	0	0
Psychrobacter	6.92761e-05	0	0	0	0	0	0	0	0	0	6.92761e-05	0	0	0	0	0	0	0	0	0.000138552	0	0	0	0.000138552	0	0.000207828	0	6.92761e-05	0	0	0	0	0	0	0	0	0	0	0	0	0	0	0	0	0	0	0	0	0
Cellvibrio	6.92761e-05	0.000277104	0.000207828	0	0	6.92761e-05	0	0	0	0	0	0	0	0	0	0	0	0	6.92761e-05	6.92761e-05	0	0	0	6.92761e-05	0	0	0.000138552	6.92761e-05	0.000207828	6.92761e-05	0	0	6.92761e-05	0	0	6.92761e-05	6.92761e-05	0.00034638	0	0	0	0.000138552	0	0	0	0	0	0	0
Muricauda	0	0	0	0	0	0	0	0	0	0	0	0	0	0	0	6.92761e-05	0	0	0	0	0	0	0	0	0	0	0	0	0	0	0	0	0	0	0	0	0	0	0	0	0	0	0	0	0	0	0	0	0
Anaeromyxobacter	0	0	0	0	0	0	0	0	0	0	0	0	0	0	0	0	0	0	0	0	0	0	0	0	0	0	0	0	0	0	0	0	0	0	0	6.92761e-05	0	0.000138552	6.92761e-05	0	0	0	0	0	6.92761e-05	0	0	0	0
Desulfatiglans	0	0	0.000138552	0	0	0	0	0	0	6.92761e-05	0	0	0	0	0	0.000138552	0	0	0	0	0	0	0	0	0	0	6.92761e-05	6.92761e-05	0	0	0	0	0	0.000138552	0	6.92761e-05	6.92761e-05	6.92761e-05	0	0	0	0	0	6.92761e-05	0.000138552	6.92761e-05	0	0	0
Arenimonas	0	0	6.92761e-05	0	0	0	0	0	0	0	6.92761e-05	0	0	0	0	0	0	6.92761e-05	6.92761e-05	0.000138552	0	0	0	0	6.92761e-05	0	6.92761e-05	0	0.000207828	0	0	0.000900589	0	0.00124697	0.000484932	0.000277104	0.000207828	0.000484932	0.000138552	0.000138552	6.92761e-05	0	0.000207828	0.000207828	0.000207828	0.000138552	0.000277104	0.000138552	0
Paraclostridium	0	0	6.92761e-05	6.92761e-05	0	0	0	0	0	0	0	0	0	0	0	0	0	0	0	0	0	6.92761e-05	0	0	0	0	0	0	0.000138552	0	0	0	0	0	0	0.000207828	0	0	0	0	0	0	0	0	0	0	0	0	0
Limnobacter	0	0	0	0	0	0.000138552	0.00034638	0	6.92761e-05	0	0.000138552	0.000207828	6.92761e-05	0.00034638	6.92761e-05	6.92761e-05	0.000207828	0.000415656	0.00526498	0	6.92761e-05	6.92761e-05	0	0.000484932	6.92761e-05	0.000277104	0.000277104	6.92761e-05	0.000623485	0.00180118	0.00166263	0.00200901	0.000554209	0	0.00103914	0.0051957	0.000900589	0.00360236	0.00152407	0.00242466	0.000415656	0.00387946	0.00297887	0.00360236	0.00498788	0.00256321	0.00768964	0.000277104	0.0315899
Phaselicystis	0.00034638	0	0	0	0.000207828	0	0	0	0	0	0	0	0	0	0	0	0	0	0	0	0	0	0	0	0	0	0	0	0	0	6.92761e-05	0.00159335	0.00034638	0	6.92761e-05	0.000138552	0.000138552	0	0.000415656	0.000969865	0.0259785	0.00332525	0.00193973	0	6.92761e-05	0.00131625	0	0	0
Lautropia	0.000138552	6.92761e-05	0.000207828	6.92761e-05	0.000138552	0	0	0	0	0	0	0	0	6.92761e-05	0	0.0017319	0	0	0	0	0	0	0	0	0	0	0	0	0.000138552	0.00034638	0.000277104	0.00249394	0.0031867	0.00124697	0.00131625	0.00159335	0.000969865	0.00131625	0.00429512	0.0066505	0.00207828	0.00124697	0.000484932	0.000554209	0.000969865	0.000692761	0.000762037	0.00214756	0.00124697
Peredibacter	0.000138552	0	0.000692761	0	0.000207828	0.000207828	0.000207828	0	0.000692761	0.000138552	0.000554209	6.92761e-05	0	0.000138552	0.000415656	0.00103914	0.000484932	0.000554209	0.000138552	0.000831313	0.000138552	0	0.000415656	0.00609629	0.000900589	0.000762037	0	6.92761e-05	0.000623485	0.00131625	0.00117769	0.00270177	6.92761e-05	0.00277104	0.000762037	0.000762037	0.000484932	0	0.000554209	0.000969865	6.92761e-05	0.00034638	0.00270177	0.00166263	0.000623485	0.000415656	0.000831313	0.00387946	0.000692761
Anaerolinea	0	0	0	0	0	0	0	0	0	0	0	0	0	0	0	0	0	0	0	0	0	0	0	0	0	0	0	0	0	0	0	6.92761e-05	0.000207828	0	0	0.000207828	6.92761e-05	0.000484932	0.000207828	0.000623485	0.000138552	0	0	0	6.92761e-05	0.000138552	6.92761e-05	0	0
Seohaeicola	0.00263249	0.000277104	0.000415656	0.00103914	0.000207828	0	0	0.000900589	6.92761e-05	6.92761e-05	0.000207828	0	6.92761e-05	0	0.000415656	0.000138552	6.92761e-05	0	0	0	0.000277104	0.000484932	0	0.000277104	0	0	6.92761e-05	0.000554209	6.92761e-05	0	6.92761e-05	0	0	0	0	0	0	0	0	0	0	0	0	0	0	0	0	0	0
Litorimicrobium	0	0	6.92761e-05	6.92761e-05	0	0	6.92761e-05	0.000138552	0	0.000138552	6.92761e-05	0	0	0	0	6.92761e-05	0.000138552	0.000138552	6.92761e-05	0	0	0.00297887	0	0.00193973	0.000207828	0.00034638	0.000415656	0	6.92761e-05	6.92761e-05	0	0.000138552	0	0	0	6.92761e-05	0	0	0	0	0	0	0	0	0	0	0	6.92761e-05	6.92761e-05
Fulvivirga	6.92761e-05	0.000207828	0.000207828	0	6.92761e-05	0	0	0	0.000138552	0	0	6.92761e-05	6.92761e-05	0	0	6.92761e-05	0	0	0	0	6.92761e-05	0.000138552	0	0	0	0.000138552	6.92761e-05	6.92761e-05	0	0	0	0	0	0	0	0	0	0	0	0	0	0	0	0	0	0	0	0	0
Calorithrix	0	0	6.92761e-05	6.92761e-05	0	0	0	0	0	0	0	0	0	0	0	0	0	6.92761e-05	0	0	0	0	0	0	0	0	0	0	0	0	0	0	0	0	0	0	0	6.92761e-05	0	0	0	0	0	0	0.000138552	0	0	0	0
Desulfobulbus	0	6.92761e-05	0	0	0	0	0	0	0	0	0	0	0	0	0	0	0	0	0	0	0	0	0	0	0	0	0	0	0	0	0	0	6.92761e-05	0	6.92761e-05	0.000207828	6.92761e-05	0.000138552	0.00034638	6.92761e-05	0	6.92761e-05	0	0	0	0	0	0	0
Nitrosomonas	0	6.92761e-05	6.92761e-05	0	6.92761e-05	0	0	0	0	0	0	0	0	0	0	0	0	0	0	0	0	0	0	0	0	0	0.000138552	0	0	0	6.92761e-05	6.92761e-05	6.92761e-05	0	0	0.000554209	0.00034638	0.00166263	0.0114998	0.0102529	0	0	0	0	0	6.92761e-05	0	0	0
Gemmatimonas	0.000277104	0.000207828	0.000207828	0.000554209	0.000138552	0	0.000277104	0	0.000277104	0.000692761	0.000277104	6.92761e-05	0	0	6.92761e-05	0	0	0	0	6.92761e-05	6.92761e-05	0	0	0	0	0	0	0	6.92761e-05	0.000831313	6.92761e-05	0.00152407	0.000554209	0.00166263	0.00103914	0.000207828	0.000277104	0.000277104	0.00103914	0.00138552	0.000554209	0.000831313	0.000207828	0.000623485	0.000277104	0.000138552	0.00166263	0.00034638	0.000623485
Oceanibaculum	0	0	0	0	0	0	0	0	0	0	0	0	0	0	0	0	6.92761e-05	0	0	0	0.000207828	0	0	0	0	6.92761e-05	0	0	0.000277104	0	0	0	0	0	0	0	0	0	0	0	0	0	0	0	0	0	0	0	0
Thioalkalispira	0	0	0	0	0	0	0	0	0	0	0	0	0	0	0	0	0	0	0	0	0	0	0	0	0	0	0	0	0	0	0	6.92761e-05	0	0	0	0	0	6.92761e-05	6.92761e-05	0	0	0	0	0	0	0	0	0	0
Desulfuromonas	0	0	0	0	0	0	0	0	0	0	0	0	0	0	0	0	0	0	0	0	0	0	0	0	0	0	0	0	0	0	0	0	0	0	0	6.92761e-05	0	0	0	0	0	6.92761e-05	0	0	0	0	0	0	0
Prosthecobacter	0.000415656	0	0.000623485	6.92761e-05	0.000138552	0.00609629	0.00034638	0	6.92761e-05	0.000415656	0	0	6.92761e-05	0.00720471	0.000138552	0.000277104	0	0	0	0	0.000207828	0	0.000207828	0.000207828	0	6.92761e-05	0	0	0.000692761	0.000415656	0.000762037	0.000138552	0.000484932	0	0.000138552	0	0	0.000207828	0.000277104	0.000831313	0.00117769	0.000554209	0.000415656	0	0.00193973	0.000138552	0.000484932	0.000277104	0.000623485
Salinihabitans	0.000900589	0	6.92761e-05	0.00034638	6.92761e-05	0.000207828	6.92761e-05	6.92761e-05	0	0	0	0	0.000415656	0	0	0.00263249	0.00658123	0.00228611	0.000623485	0	6.92761e-05	0.00748182	0.00789747	0.0063734	0.000138552	0.00187045	0.00526498	0.000138552	0	6.92761e-05	0	0	0	0	0	0	0	0	0	0	0	0	0	0	0	0	0	0	0
Wandonia	0	0	0.00034638	0	0	0	0	6.92761e-05	0	0	0.000138552	0	0	0	0	0.000554209	0.00443367	0	0	6.92761e-05	0	0	0.0014548	6.92761e-05	0	0	0.000554209	0	0.000207828	0.000969865	0.00360236	0	0.000484932	0.000207828	0	6.92761e-05	0	0	0	0	6.92761e-05	0.000484932	0.000138552	0	0.00131625	0	0	0	0
Aquiflexum	6.92761e-05	0	0	0	0.000138552	0	0	0	0	0	0	0	0	0	0	6.92761e-05	0	0	0	6.92761e-05	6.92761e-05	0	0	0	0	0	0	0	6.92761e-05	0	6.92761e-05	0	0	0	0	0	0	0	0	6.92761e-05	0	0	0	6.92761e-05	0	0	0	0	0
Hoppeia	0	0	0	0	0	0	0	0	0	0	0	0	0	0	0	0	0	0	0	0	0	0	0	0	0	0	0	0	0	0	0	0	6.92761e-05	6.92761e-05	0	0	0	0	0	0	0	6.92761e-05	0	0	0	0	0	0	0
Legionella	0.000831313	0.00207828	0.000554209	0.000207828	0.00152407	0	0	0	0.000207828	0	0	0.000207828	0	0	0.000207828	0	0	0	6.92761e-05	0.000554209	0.00034638	0	6.92761e-05	6.92761e-05	0	0	0	0	0.00249394	0.000969865	0.000623485	0.000623485	0.00138552	0.00152407	0.00152407	0.00727399	0.00207828	0.000623485	6.92761e-05	0.00034638	0.00124697	0.000900589	0.000762037	0.00117769	0.00471077	0.010045	0.000692761	0.000692761	0.00166263
Chitinibacter	0	0	0	0	0	0	0	0	0	0	0	0	0	0	0	0	0	0	0	0	0	0	0	0	0	0	0	0	0	0	0	0.00103914	0	0	0	0	0	0	0	0	0	0	0	0	0	0	0	0	0
Pseudoalteromonas	0	0	0	6.92761e-05	0	6.92761e-05	0	0	0	0	0	6.92761e-05	0	0	0	6.92761e-05	6.92761e-05	0.000138552	6.92761e-05	6.92761e-05	0	0.000138552	0.000207828	0.000207828	6.92761e-05	0.000554209	0	6.92761e-05	0.00207828	0	0	0	0	0	0	0	0	0	0	0	0	0	0	0	0	0	0	0	0
Pseudorhodobacter	0	6.92761e-05	0	0	6.92761e-05	0	0	0	0	0	0	0	0	0	0	0	0	6.92761e-05	0	0	0	0	0	6.92761e-05	0	0	0	0	0.000138552	0	6.92761e-05	0	0	6.92761e-05	0	0	0	0	0	6.92761e-05	6.92761e-05	0	0	0.000277104	0	6.92761e-05	0	0	0
Caldithrix	0	0	0	0	0	0	0	0	0	0	0	0	0	0	0	0	0	0	0	0	0	6.92761e-05	0	0	0	0	0	0	0	0	6.92761e-05	0	0	0	0	0	0	0	0	0	0	6.92761e-05	0	0	0.000207828	0	0	0	0
Methylocystis	0	0	0	0	0	0	0	0	0	0	0	0	0	0	0	0	0	0	0	0	0	0	0	0	0	0	0	0	6.92761e-05	0.000207828	0.000138552	0.000415656	0.000277104	6.92761e-05	0.000207828	0	0.000138552	0	0.000277104	0.000900589	0.00117769	6.92761e-05	6.92761e-05	0	0.000207828	0	0	6.92761e-05	0
Sphingomonas	0	0	6.92761e-05	0	0	0	6.92761e-05	0	0	0	6.92761e-05	0	0	0	0	0	0	0	0	0	6.92761e-05	0	0	0.000138552	0	0	0	0	0	0	0	0	6.92761e-05	0.000484932	0	0.000554209	0.000138552	0.000692761	6.92761e-05	0.00034638	0	0	0	0.000138552	0	6.92761e-05	0.000138552	0.000207828	0
Paludibacter	0	0	0	0	0	0	0	0	0	0	0	0	0	0	0	0	0	0	0	0	0	0	0	0	0	0	0	0	0	0	0	0	0	0	0	6.92761e-05	6.92761e-05	0	0	0	0	0	0	0	0	0	0	0	0
Desulfopila	6.92761e-05	0	0	0	0	0	0	0	0	6.92761e-05	0	0	0	0	0	0	0	6.92761e-05	0	6.92761e-05	0	0.000277104	0	6.92761e-05	0	0	0	6.92761e-05	0	0	0	0	6.92761e-05	0	0	6.92761e-05	0.000138552	0.000207828	0.000207828	6.92761e-05	0	0	0	0	6.92761e-05	0	0	6.92761e-05	0
Geobacter	0	0	0	0	0	0	0	0	0	0	0	0	0	0	0	0	0	0	0	0	0	0	0	0	0	0	0	0	0	0	0	0	6.92761e-05	0	0	0.000277104	0.000138552	0.000207828	0	6.92761e-05	0.00034638	6.92761e-05	0	0	0.000138552	0	0	0	0
Phenylobacterium	0	0	0	0	0	0	0	0	0	0	0	0	0	0	0	0	0	0	0	0	0	0	0	0	0	0	0	0	0.000554209	0.000138552	0.00533426	0.000484932	0.00103914	0.000831313	0.00034638	0	0	0.00249394	0.00124697	0.00284032	0.000207828	0.00103914	6.92761e-05	6.92761e-05	0.000554209	6.92761e-05	0	0	6.92761e-05
Acetoanaerobium	0	0	0	0	0	0	0	0	0	0	0	0	0	0	0	0	0	0	0	0	0	0	0	0	0	0	0	0	0	0	0	0	0	0	0	0	0	0	0	0	0	0	0	0	0	0	0	0	0
Sediminibacterium	0	0	0	0	0	0	0	0	0	0	0	0	0	0	0	0	0	0	0	0	0	0	0	6.92761e-05	0	0	0	0	0	0.00200901	0	0.000415656	0.000207828	0.000692761	0.00152407	0.000138552	0	0	6.92761e-05	6.92761e-05	0.00256321	0.0017319	6.92761e-05	6.92761e-05	0.000762037	0	0.000138552	0	0
Comamonas	0	0	0	0	0	0	0	0	0	0	0	0	0	0	0	0	6.92761e-05	0	0	0	0	0	0	0	0	0	0	0	0	0	0	0	0	0	0	0.000138552	0	6.92761e-05	0.000138552	0.000138552	0.000415656	0.000138552	0	6.92761e-05	6.92761e-05	0	0	0	0
Desulforhopalus	0	0	6.92761e-05	0	0	0	6.92761e-05	0	0	0	0	0.000138552	0	0	0	0	0	0	0	0	0	6.92761e-05	0	6.92761e-05	0	0	6.92761e-05	0	0	0	0	0	0	0	0	0	0	0	0	0	0	0	0	0	0	0	0	0	0
Leptospira	0	0.000277104	0.000207828	0	0	0	0	0	0	0	0	0.000138552	6.92761e-05	0.000484932	0	0	0	0	0	0	0	0	0	0	0	0	0	0	0.000138552	0.00034638	0.00131625	0.000138552	0.000762037	0.00138552	0.000277104	0.000207828	0.000207828	0.000277104	0.000207828	0.00034638	0.0083824	0.000692761	0.00103914	0.027849	0.00408729	0.00214756	0.00533426	0.000831313	0.00124697
Candidatus Competibacter	0.000138552	6.92761e-05	0.000138552	0	0	0	0	0	6.92761e-05	0	0	6.92761e-05	0	0	0	0	0	6.92761e-05	0	0	0	0	0	0	0	6.92761e-05	0	0.000277104	0	6.92761e-05	0	0	0.000277104	0	0	0.000138552	0.000207828	0.000207828	0	6.92761e-05	0	0	0	6.92761e-05	0	0.000138552	0	0	0
Desulfofustis	0	0	0	0	0	0	0	0	0	0	0	6.92761e-05	0	0	0	0	6.92761e-05	0	0	6.92761e-05	0	0.000138552	0	0	0	0	0	0	0	0	0	0	0	0	0	0	0	0	0	0	0	0	0	0	6.92761e-05	0	0	0	0
Syntrophus	0	0	0	0	0	0	0	0	0	0	0	0	0	0	0	0	0	0	0	0	0	0	0	0	0	0	0	0	0	0	0	0	6.92761e-05	0	0	0	0	0	0.000207828	0	0	0	0	6.92761e-05	0	0	0	0	0
Reinekea	0	0	0	0	0	0	0	0	0	0	0	0	0	0	0	0	0	0	0	0	0	0	0	0	0	0	0	0	0	0	0	0	0	0	0	0	0	0	0	0	0	0	0	0	0	0	0	0	0
Candidatus Electronema	6.92761e-05	0	0	0	0	0	0	0	0	0	0	0	0	0	0	0	0	0	0	0	0	0	0	0	0	0	0	0	0	0	0	0	0	0	0	0.000138552	0	6.92761e-05	0	0	0	0	0	0	0	0	0	0	0
Nitrospira	0	0	0	0	0	0	0	0	0	0	0	0	0	0	0	0	0	0	0	0	0	0	0	0	0	0	0	0	0	0	0	0	6.92761e-05	0	0	0.000207828	0	0.000415656	6.92761e-05	6.92761e-05	0	0	0	0	0	0	0	0	0
Anaeroarcus	0	0	0	0	0	0	0	0	0	0	0	0	0	0	0	0	0	0	0	0	0	0	0	0	0	0	0	0	0	0	0	0	0	0	0	0	0	0	0	0	0	0	0	0	0	0	0	0	0
Candidatus Alysiosphaera	0	0	0	0	0	0	0	6.92761e-05	0	0	0	0	0	0	0	0	0	0	0	0	6.92761e-05	0	0	0	0	0	0	0	0	0	0	0	0	0	0	6.92761e-05	0	0	0	0	0	0	0	0	0	0	0	0	0
Sulfuricurvum	0	0	0.000207828	0	0	0	0	0	6.92761e-05	0	0	0	0	0	0	0	0	0	0	0	0	0	0	0.000138552	0	0	6.92761e-05	0	0	0	0	0	0	0	0	6.92761e-05	0	0	0	6.92761e-05	0	0	6.92761e-05	0	0	0	0	0	0
Arcobacter	6.92761e-05	0	0	0	0	0	0	0	0	0	0	0	0	6.92761e-05	0	0	6.92761e-05	0	0	0.000138552	0	0	6.92761e-05	0	0	0	0	0	0	0	0	0	0	0	0	0	0	0	0	0	0	0	6.92761e-05	0	0	0	0	0	0
Treponema	0	0	0	0	0	0	0	0	0	0	0	0	0	0	0	0	0	0	0	0	0	0	0	0	0	0	0	6.92761e-05	0	0	0	0	0	0	0	0	0	0	0	0	0	0	0	0	0	0	0	0	0
Halochromatium	0	0	6.92761e-05	0.000207828	0	0	0	0	0	6.92761e-05	0.000138552	0.000415656	6.92761e-05	0	0	0	0	6.92761e-05	0	0	6.92761e-05	6.92761e-05	0	6.92761e-05	0	0	0	0	0	0	0	0	0	0	0	0	0	0	0	0	0	0	0	0	0	0	0	0	0
Lentimicrobium	0	0	0	0	0	0	0	0	0	0	0	0	0	0	0	0	0	0	0	0	0	0	0	0	0	0	0	0	0	0	0	6.92761e-05	0	0	0	6.92761e-05	0.000138552	0	0	0	0	0	0	0	0.000138552	0	0	0	0
Crocinitomix	0	0.000554209	0.00124697	6.92761e-05	0	0	0	0	0.000138552	0	0	0	6.92761e-05	0.00034638	6.92761e-05	0	0	0	0.000207828	0	0	0.00034638	0	0.000138552	0	6.92761e-05	0	0	6.92761e-05	0.000692761	0	0.000138552	0	0.000138552	0.000415656	0.00242466	0.000138552	0.000692761	0	0.000138552	0	0.00159335	0.000277104	0.000692761	6.92761e-05	0	0	0	0.000138552
Acanthopleuribacter	0	0	0	0	0	0	0	0	0	0	0	0	0	0	0	0	0	0	0	0	0	0	0	0	0	0	0	0	0	0	0	0	0	0	0	0	0	0	0	0	0	0	0	0	0	0	0	0	0
Hirschia	0.000138552	0	0	0	0.000138552	0	0.000138552	0	0	0	0	0.000484932	0	0	0	0	0	0	0	0	0	0	0	0	0	0	0	0	0	0	0	0.000138552	0.000277104	0.000277104	0.00034638	0.00117769	0.000277104	0.00131625	0.00138552	0.00297887	0.00152407	0.00103914	0.000623485	0	6.92761e-05	0.000623485	0.00110842	0.00325598	0.00110842
Aquicella	0	0	0	0	0	0	0	0	0	0	0	0	0	0	0	0	0	0.000138552	0	0	0	0	0	0	0	0	0	0	0	0	0	0	0	0	0	0	0	0	0	0	0	0	0	0	0	6.92761e-05	0.0189124	6.92761e-05	0
Desulfobacter	0	0	0	0	0	0	0	0	0	0	0	0	0	0	0	0	0	0	0	0	0	0	0	0	0	0	0	0	0	0	0	0	0	0	0	0	0	0	0	0	0	0	0	0	0	0	0	0	0
Alcanivorax	0	0	0.00034638	0.000484932	0	0.000554209	0.000277104	0	0	0.000277104	6.92761e-05	0	0	0.000277104	0.000138552	0.00290959	0.00117769	0.000831313	0.00034638	0.000207828	0.000207828	0.000969865	0.00484932	0.00221683	0.000484932	0.000969865	0.00103914	0.00242466	0	0	0	0	0	0	0	0	0	0	0	0	0	0	0	0	0	0	0	0	0
Roseimarinus	0	0	0	0	0	0	0	0	0	0	0	0	0	0	0	0	0	0	0	0	0	0	0	0	0	0	6.92761e-05	6.92761e-05	0	0	0	0	0	0	0	0	0	0	0	0	0	0	0	0	0	0	0	0	0
Pedomicrobium	0.00180118	0.000207828	0.00221683	0.000831313	0.000831313	0.00117769	0.000900589	0.000277104	0.000484932	0.000554209	0.000692761	0.00103914	0.000138552	0.000277104	0.000415656	0	0	0	6.92761e-05	0.000623485	0.000207828	0	0	6.92761e-05	0.000138552	0.000484932	0.000277104	0.000415656	0	0.000415656	0.000554209	0.000415656	0.0014548	6.92761e-05	0.000831313	0.00152407	0.000831313	0.000623485	0.00159335	0.00214756	0.000831313	0.000484932	0.000554209	0.000277104	0	0.000969865	0.00180118	0.00110842	0.00152407
Coxiella	0	6.92761e-05	0	0.000138552	0.000277104	0	0.000554209	0	0.000415656	0.00131625	0.000138552	0	0.000138552	0.000484932	0	6.92761e-05	0.000138552	0.000138552	0	0.000138552	0.000207828	0.000207828	0.000138552	0.000554209	0.000138552	0.000277104	6.92761e-05	0	0	0	0	0.00304815	0.00159335	0.000138552	0.000207828	0	6.92761e-05	0.000554209	0	0	0	6.92761e-05	0.00034638	0	0	0	0	6.92761e-05	0
Phyllobacterium	0	0	0.00034638	6.92761e-05	0.000138552	0.000138552	6.92761e-05	0	0.000207828	0	0	0.000138552	0	0	0	0	0	0.000277104	0.000138552	6.92761e-05	0.000138552	0.000138552	6.92761e-05	0.000138552	0	6.92761e-05	6.92761e-05	0.000207828	6.92761e-05	6.92761e-05	0	0	0	0	0	0	0	6.92761e-05	0	0	0	0	0	0	6.92761e-05	0	0	0	0
Sulfurimonas	0	0	0	0	0	0	0	0	6.92761e-05	0	0	0	0	0	0	0	0	0	0	0	0	0	0	0	0	0	0	0	0	0	0	0	0	0	0	0	0	0	0	0	0	0	0	0	0	0	0	0	0
Methylomonas	0	0	0	0	0	0	0	0	0	0	0	0	0	0	0	0	0	0	0	0	0	0	0	0	0	0	0	0	0	0	6.92761e-05	6.92761e-05	6.92761e-05	0	0	0	6.92761e-05	0.000138552	0.000277104	0.000138552	0.000138552	6.92761e-05	0	0	0	0	0	0	0
Haliangium	0	0.000138552	0	0	0	0	0	0	6.92761e-05	0	0	0	0	0	0	0	0	0	0	0	6.92761e-05	0	0	0	0	0	0	0.000207828	0	0	0	0	0	0	0	6.92761e-05	0	0	0	0	0	0	0	0	6.92761e-05	0.000138552	0.000831313	0.000207828	0.000207828
Marinoscillum	0	0	0.00034638	0.000138552	0	0.000692761	0	0	6.92761e-05	6.92761e-05	0.000277104	0.000138552	0	0.000623485	0	0	0.000277104	0.00034638	0	0	6.92761e-05	0	0.000138552	6.92761e-05	0.000277104	0.00034638	0.000207828	0.000277104	0.00200901	0	6.92761e-05	0	6.92761e-05	0	0	0.000138552	0.000207828	0.00034638	0	6.92761e-05	0	6.92761e-05	6.92761e-05	0	0	0	0.000277104	6.92761e-05	0
Methyloparacoccus	0	0	0	0	0	0	0	0	0	0	0	0	0	0	0	0	0	0	0	0	0	0	0	0	0	0	0	0	0	0.000277104	0.000900589	0	6.92761e-05	0	0	0	0	0	0.000138552	0.000138552	0.00394874	0.000969865	0.000484932	0	6.92761e-05	0	0	0	0
Lysobacter	0	0	0	0	0	0	6.92761e-05	0	0	0	0	0	0	0	0	0	0	0	0	0	0	0.000138552	6.92761e-05	0	0	0	0	0	0	0	0	0.00034638	6.92761e-05	6.92761e-05	0.000138552	0.000138552	0.000138552	0.000207828	0	0.000138552	0.000207828	6.92761e-05	0	6.92761e-05	0	6.92761e-05	0.000207828	0.00034638	0.000138552
Dielma	0	0	0	0	0	0	0	0	0	0	0	0	0	0	0	0	0	0	0	0	0	0	0	0	0	0	0	0	6.92761e-05	0	0	0	0	0	0	6.92761e-05	0	0	0	0	0.000207828	0.000138552	0	6.92761e-05	0.000277104	0	0	0	0
Polynucleobacter	0	0	0	0	6.92761e-05	0	0	0	0	0	0	0	0	0	0	0	0	0	0	0	0	0	0	0	0	0	0	0	6.92761e-05	6.92761e-05	0	0.000762037	0.00034638	0	0.000138552	0.000138552	0.000762037	0.00138552	0.000900589	0.00152407	0.00415656	0.000207828	6.92761e-05	0	6.92761e-05	0	0.00034638	6.92761e-05	6.92761e-05
Runella	0	0	0	0	0	0	0	0	0	0	0	0	0	0	0	0	0	0	0	0	0	0	0	0	0	0	0	0	0	0	0	0.0126082	0.000138552	0.000277104	0.000138552	0.00103914	0.000831313	0.000692761	0	0.000207828	0.0102529	6.92761e-05	0	0	0.000623485	6.92761e-05	0.00297887	0.000969865	0.000138552
Defluviicoccus	0	6.92761e-05	6.92761e-05	0	0	0	6.92761e-05	0	0	0	6.92761e-05	6.92761e-05	0	0	0	0	0	0	0	0	6.92761e-05	0	0	0	0	0	0	6.92761e-05	0	0	0	0	0	0	0	0	0	0	0	0	0	0	0	0	0	0	0	0	0
Iamia	6.92761e-05	0	0	0	0	0	0	0	0	0	0	6.92761e-05	0	0	0	0	0	0	6.92761e-05	0	0	0	0	0	0	0	0	0	0	6.92761e-05	0	0	0	0	0	0	0	0	0	0	0	0	0	0	0	0	0	0	0
Desulfatirhabdium	0	0	0	0	0	0	0	0	0	0	0	0	0	0	0	0	0	0	0	0	0	0	0	0	0	0	0	0	0	0	0	0	0	0	0	0	6.92761e-05	6.92761e-05	0	0	0	0	0	0	0	0	0	0	0
Leptothrix	0	0	0	0	0	0	0	0	0	0	0	0	0	0	0	0	0	0	0	0	0	0	0	0	0	0	0	0	0	6.92761e-05	0	0.00131625	0.000415656	0.00256321	0.000831313	0	0.00034638	0.000138552	0.000207828	0.000138552	0.00277104	0.000415656	0.000277104	0.000207828	0.000138552	0	6.92761e-05	0	0
Smithella	0	0	0	0	0	0	0	0	0	0	0	0	0	0	0	0	0	0	0	0	0	0	0	0	0	0	0	0	0	0	0	0	6.92761e-05	0	0	0	0	0	0	6.92761e-05	0	0	0	0	0	0	0	0	0
Shivajiella	6.92761e-05	0	0	6.92761e-05	0	0	0	0	0	0	0	0	0	6.92761e-05	0	0	0	0	0	0	0	0	0	0	0	0	0	0	0	0	0	0	0	0	0	0.000138552	0	0	0	0	6.92761e-05	6.92761e-05	0	0	6.92761e-05	0	0	0	0
Desulfonema	0	0	0	0	0	0	0	0	0	0	0	0	0	0	0	0	0	0	0	0	0	0	0	0	0	0	0	0	0	0	0	0	0	0	0	6.92761e-05	0.000138552	0.000138552	0	0	0	6.92761e-05	0	0	0.000138552	0	0	0	0
Hyphobacterium	0	0	0	0.00034638	0.000138552	6.92761e-05	0	0	0	6.92761e-05	6.92761e-05	6.92761e-05	0	0	0	0.000138552	0	0.000623485	0	0	0.000623485	0	0	0	6.92761e-05	6.92761e-05	0	0.000207828	0.000207828	0	0	0	0	0	0	0	0	0	0	0	0	0	0	0	0.000484932	0	0	0	0
Oleiphilus	0	0	0	0	0	0	0	0	0	0	0	0	0	0	0	0	0	0	0	0	0	0	0	0	0	0	0	0	0	0	0	0	0	0	0	0	0	0	0	0	0	0	0	6.92761e-05	0	0	0	0	0
Aquimonas	0	0	0	0	0	0	0	0	0	0	0	0	0	0	0	0	0	0	0	0	6.92761e-05	0	0	0	0	0	0	0	0.00311742	0.00110842	0.00124697	6.92761e-05	0	0	0	0.000138552	0	0	0	0	0	0.000900589	0.000415656	0.000484932	0.000207828	0	0	0	6.92761e-05
Ercella	0	0	6.92761e-05	6.92761e-05	0	0	0	0	0	0	0	0	0	0	0	0	0	6.92761e-05	0	0	0	0	0	0	0	0	0	6.92761e-05	0	0	0	0	0	0	0	0	6.92761e-05	0	0	0	0	0	0	6.92761e-05	0.000138552	0.000138552	0	0	0
Candidatus Aquirestis	0	0	0	0	0	0	0	0	0	0	0	0	0	0	0	0	0	0	0	0	0	0	0	0	0	0	0	0	0	0	0	0.00152407	0.0017319	0.00193973	0.00408729	0.00284032	0.000554209	0.000762037	0.00124697	0.00304815	0.00498788	0.000623485	0.000415656	0.000554209	0.000623485	0.00103914	0.00651195	0.00671978	0
Desulfoprunum	0	0	0	0	0	0	0	0	0	0	0	0	0	0	0	0	0	0	0	0	0	0	0	0	0	0	0	0	0	0	0	0.000138552	0	0.000138552	0.000138552	0.000207828	0.000207828	6.92761e-05	0.000138552	0.000207828	0	0	0	6.92761e-05	0	0	0	0	0
Marinovum	0.000138552	0	0	6.92761e-05	0	0	0	0	0	0	0	0	0	0	0	0	0	0	0	0	0	0	0	0	0	0	0	6.92761e-05	0	0	0	0	0	0	0	0	0	0	0	0	0	0	0	0	0	0	0	0	0
Elioraea	0	6.92761e-05	0	0	0	0	0	0	0	0	0	0	0	0	0	0	0	0	0	0	0	0	0	0	0	0	0	0	0	0	0.000138552	0.00207828	6.92761e-05	0	0	6.92761e-05	0	0	0	0	0.000207828	0.000415656	0	0	0	0	0	0	0
Nannocystis	0.000207828	0.000277104	6.92761e-05	0	0	6.92761e-05	6.92761e-05	0	0	6.92761e-05	0	0	0	0	6.92761e-05	0	0	0	0.000138552	6.92761e-05	0.000138552	6.92761e-05	0	0	0	0.000415656	0.000415656	0	0	0	0.000138552	0.000138552	0	0	6.92761e-05	0	0	0.000138552	0	6.92761e-05	6.92761e-05	6.92761e-05	6.92761e-05	0.000138552	0	0.000207828	0.000207828	0.000207828	0
Brevundimonas	0	0	6.92761e-05	0	0	0	0	0	0	0	6.92761e-05	0	0	0	0	0	0.00034638	0	0	0	6.92761e-05	0.000207828	6.92761e-05	6.92761e-05	0	0	6.92761e-05	0	0	0	0	0	0	6.92761e-05	0	0.00117769	0.000207828	0.00034638	0	0.000554209	0.000207828	0.000277104	0	0.000138552	0.000138552	0	0	0.000277104	0
Desulfococcus	6.92761e-05	0	0	0	0	0	0	0	0	0	0	0	0	0	0	0	0	0	0	0	0	0	0	0	0	6.92761e-05	0	0	0	0	0	0	0	0	6.92761e-05	0	0	0.000138552	0	6.92761e-05	0	0	0	0	0	0	0	0	0
Terrimicrobium	0	0	0.000138552	0.000138552	6.92761e-05	0.000207828	0.000138552	0	0	0	0.000277104	0	0	0	0.000277104	6.92761e-05	0.000554209	0.00117769	0.000138552	0.000277104	0.000207828	0.000415656	0.000415656	0.000138552	0.00138552	0.000484932	0.00034638	0	0.000415656	0.00117769	0.000831313	6.92761e-05	0.000138552	0.00193973	0.000623485	0	0	0.000138552	0.000138552	0.000277104	0.000623485	0.00034638	0.000484932	0.000277104	0.00034638	0.000415656	0	0	0.00034638
Fusobacterium	0	0	0	0	0	0	0	0	0	0	0	0	0	6.92761e-05	0	0	0	0	0	0	0	0	0	0	0	0	0	0	0	0	0	6.92761e-05	0	0	0	0	0	0	0	0	0	0	0	0	0	0	0	0	0
Desulfobacca	0	0	6.92761e-05	0	0	0	0	0	0	0	0	0	0	0	0	0	0	0	0	0	0	0	0	0	0	0	0	0	0	6.92761e-05	0	0.000138552	0	6.92761e-05	0	0.000138552	0.000138552	0.000138552	0.000277104	0.000207828	6.92761e-05	0	6.92761e-05	0.000138552	0	0	0	0	0
Azoarcus	0	0	0	0	0	0	0	0	0	0	0	0	0	0	0	0	0	0	0	0	0	0	0	0	0	0	0	0	0.000138552	0	0	6.92761e-05	0	0	0	0.000207828	0.000277104	0.000484932	0	0	0	0	0	0	0	0	0	0	0.000207828
Owenweeksia	0	6.92761e-05	0	0	0	0	0	0.000277104	0	0.000138552	6.92761e-05	0	0	0	0	0	0.000277104	0.000138552	0.000762037	0.00117769	0.000138552	0.000831313	0.000277104	0.00034638	0.00034638	6.92761e-05	0.000623485	0.00207828	0	0	0	0	0	0	0	0	0	0	0	0	0	0	0	0	0	0	0	0	0
Enhygromyxa	0.000138552	0	0.000692761	0	0	0	0	0	0	0	6.92761e-05	6.92761e-05	0	0	0	0	0	0	0	0.000207828	0	0	0	6.92761e-05	0	0	0	0	0	0.000138552	0	6.92761e-05	6.92761e-05	0	0	0.000138552	6.92761e-05	0.00034638	0	0	0	0	0	0	0	0	0.000277104	0	0
Dechloromonas	0	0	0	0	0	0	0	0	0	0	0	0	0	0	0	0	0	0	0	0	0	0	0	0	0	0	0	0	0	0	0	6.92761e-05	0.00034638	0	0	0.000207828	0	0.000277104	0.000484932	0.000969865	0	0	6.92761e-05	0	6.92761e-05	0	0	0	0
Bacillus	0	0	6.92761e-05	0	0	0	0	0	0	0	0	0	0	0	0	0	0	6.92761e-05	0	0	0	6.92761e-05	0	0	0	0	0	6.92761e-05	0	0	0	0.000138552	0	6.92761e-05	6.92761e-05	0	6.92761e-05	0	0	0	0	0	0	0	0	0	0	0	0
Anaerovorax	0	0	0	0	0	0	0	0	0	0	0	0	0	0	0	0	0	0	0	0	0	0	0	0	0	0	0	0	0	0	0	0	0	0	0	0	0	0	0	0	0	0	0	0	0	0	0	0	0
Terrimonas	0	0	6.92761e-05	0	0.00200901	0	0	0	6.92761e-05	0	0	0	0	0	0.000207828	0.000623485	0.000138552	0.000762037	0	0	0	0	0	0	0	0	0	0	0.000138552	6.92761e-05	0	0	0.000762037	0.000969865	0	6.92761e-05	0	0.000415656	0	0.000138552	0.000692761	0.000969865	0.00297887	0.000762037	0	0	0.000762037	6.92761e-05	6.92761e-05
Empedobacter	0	0	0	0	0	0	0	0	0	0	0	0	0	0	0	0	0	0	0	0	0	0	0	0	0	0	0	0	0	0	0	0	0	0	0	0	0	0	0	0	0	0	0	0	0	0	0	0	0
Exiguobacterium	0	0	0	0	0	0	0	0	0	0	0	0	0	0	0	0	6.92761e-05	0	0	0	0.000277104	0.000138552	0.000138552	0	0	6.92761e-05	0	0	0	0	0	6.92761e-05	0	0	0	0	0	0	0	0	0	0	0	0	0	0	0	0	0
Brevinema	0	0	0	0	0	0	0	0	0	0	0	0	0	0	0	0	0	0	0	0	0	0	0	0	0	0	0	0	0	0	0	0	0	0	0	0	0	0	0	0	0	0	0	0	0	0	0	0	0
Sphingomicrobium	0	0	0	0	0	0	0	0	0	0	6.92761e-05	0	0	0	6.92761e-05	0	0	0	0	0	0	0	0	0	0	0	0	0	0	0	0	0	0	0	0	0	0	0	0	0	0	0	6.92761e-05	0	0	0	6.92761e-05	0	0
Fodinicola	0	0	0	0	0	0	0	0	0	0	0	0	0	0	0	0	0	0	0	0	0	0	0	0	0	0	0	0	0	0	0	0	0	0	6.92761e-05	0.000207828	6.92761e-05	0.000207828	0	0	0	0	0	0	0	6.92761e-05	6.92761e-05	0	0
Francisella	0	0	0	0	6.92761e-05	0	0	0	0.000138552	0	0	0	0	0	0	0	0	0	0	0	0	0	0	0	0	0	0	0	0	0	0	0	0	0	0	0	0	0	0	0	0	0	0	0	0	0	0	0	0
Chryseobacterium	0	0	0	0	0	0	0	0	0	0	0	0	0	0	0	0	0	0	0	0	6.92761e-05	0	0	0	0	0	0	0	0	0	0	0	6.92761e-05	0	0	0	0	0	0	0	0	0	0	0	0	0	0	0	0
Gillisia	0	0	0	0	0	0	0	0	0	0	0	0	0	0	0	0	0	0	0	0	0	0	0	0	0	0	0	0	0	0	0	0	0	0	0	0	0	0	0	0	0	0	0	0	0	0	0	0	0
Thermoanaerobaculum	0	0	0	0	0	0	0	0	0	0	0	0	0	0	0	6.92761e-05	0	0	0	0	0	0	0	0	0	0	0	0	0	0	6.92761e-05	0	0	0	0	6.92761e-05	0	6.92761e-05	0	0	0	0	0	0	0	0	0	0	0
Waddlia	6.92761e-05	0	6.92761e-05	0.000415656	0.000207828	6.92761e-05	0	0	0.000692761	6.92761e-05	0.00110842	0	0.000415656	0	0.00436439	0	0	0	0.00152407	0	0	6.92761e-05	0	0.000207828	0	0.000554209	0.000554209	0	0	0	0	0	0	0	0	0	0	0	0	0	0	0	0	0	0	0	0	0	0
Thermovirga	0	0	0	0	6.92761e-05	0	6.92761e-05	0	0	0	0	0	0	0	0	0	0	6.92761e-05	0	0	0	0	0	0	0	0	0	0	0	0	0	0	0	0	0	0	0	0	0	0	0	0	0	0	0	0	0	0	0
Enterobacter	0	0	6.92761e-05	0	0	0	0	0	0	0	0.000138552	6.92761e-05	0	0	0	0	0	6.92761e-05	6.92761e-05	0	0	0	0	0	0	6.92761e-05	0.000138552	6.92761e-05	0	0	0.00131625	0	0	0.000138552	0	0	0	0	0	0	0	0	0	0	6.92761e-05	0	0	0	0
Halioglobus	0	0	0	0.000207828	0	0.000138552	0	0.00110842	0	0.000138552	0.000138552	0	0	0	0	0	0	0.00034638	0	0	0	6.92761e-05	0.000692761	0.000692761	0	6.92761e-05	0.000484932	6.92761e-05	0	0	0	0	0	0	0	0	0	0	0	0	0	0	0	0	0	0	0	0	0
Mangrovibacterium	6.92761e-05	0	0	0	0	0	0	0	0	0	0	0	0	0	0	0	0	0	0	0	0	0	0	0	0	0	0	6.92761e-05	0	0	0	6.92761e-05	0	0	0	0	0.000138552	0	0	0	0	0	0	0	0	0	6.92761e-05	0	0
Escherichia-Shigella	0	0	6.92761e-05	0	0	0	0	0	0	0	0	0	0	0	0	0	0	0	0	0	0	0	0	0	0	0	0	0	0	0	0	0	0	0	0	0	0	0	0	0	0	0	0	0	0	0	0	0	0
Ruegeria	6.92761e-05	0	0	6.92761e-05	0	0	0	0	0	0	0	0	0	0	0	0	6.92761e-05	0	0	0	0	0.000138552	0	0	0	0	0	6.92761e-05	0	6.92761e-05	0	0	0	0	0	0	0	0	0	0	0	0	0	0	0	0	0	0	0
Desulfurivibrio	0	0	0	0	0	0	0	0	0	0	0	0	0	0	0	0	0	0	0	0	0	0	0	0	0	0	0	0	0	0	0	0	0	0	0	0	0	0	0	0	0	0	0	0	0	0	0	0	0
Amphiplicatus	6.92761e-05	0	6.92761e-05	0	6.92761e-05	0	0	0	0	0	0	0	0	0	0	0	0	0	0	0	6.92761e-05	0.000138552	0	0	0	0	0	0	0	0	0	0.000138552	0.000207828	6.92761e-05	0	6.92761e-05	6.92761e-05	6.92761e-05	0	6.92761e-05	0	0	0.000207828	0	6.92761e-05	0.00034638	0.000692761	0.000138552	0.000207828
Marinobacter	0	0	0	0	0	0	0	0	0	0	0	6.92761e-05	0	6.92761e-05	0	0	0	0	0	0	0	0	0	0	0	0	0	0	0	0	0	0	0	0	0	0	0	0	0	0	0	0	0	0	0	0	0	0	0
Salinirepens	0	0	0	0	0	0	0	0	0	0	0	0	0.000484932	6.92761e-05	0	0.000138552	0.00249394	0.000277104	6.92761e-05	0.000277104	0	6.92761e-05	0.000207828	0.00110842	0	0	0.000277104	0.00505715	0	0	0	0	6.92761e-05	0	0	0	0	0	0	0	0	0.000138552	0	0	0.00110842	0	0	0	0
Nocardioides	0	0	0	0	0	0	0	0	0	0	0	0	0	0	0	0	6.92761e-05	0	0	0	0	0	0	0	0	0	0	0	0	0	0	0	0	0	0	0	0	0.000138552	0	0.000277104	0	0	0	0	6.92761e-05	0	0	0	6.92761e-05
Gleocapsa	0	0	0	0	0	0	0	0	0	0	0	0	0	0	0	0	6.92761e-05	0	0	0	0	0	0	0	0	0	0	0	0	0	0	0	0	0	0	0	0	0	0	0	0	0	0	0	0	0	0	0	0
Sandaracinus	0.000138552	0	0	0	0	0	0	0	0	0	0	0	0	0	0	0	0	6.92761e-05	0	0.000207828	0	6.92761e-05	6.92761e-05	0.000207828	0	0.000277104	0.000207828	6.92761e-05	0	0.00034638	0	0.000554209	0.000138552	6.92761e-05	0.000207828	0.000554209	0.000138552	0.000138552	6.92761e-05	0.00034638	0.000623485	6.92761e-05	6.92761e-05	0	0.000138552	0	0.000900589	0.00187045	0.000138552
Lacibacter	0	0	0	0	0	0	0	0	0	0	0	0	0	0	0	0	0	0	0	0	0	0	0	0	0	0	0	0	0.000484932	0	0	0.00117769	0.000138552	0.000138552	0.00374091	0.000138552	0	0	6.92761e-05	0	0.000138552	0.000277104	0	6.92761e-05	0.000415656	0	0	0	0
Aurantimicrobium	0	0	0	0	0	0	0	0	0	0	0	0	0	0	0	0.000138552	6.92761e-05	6.92761e-05	6.92761e-05	6.92761e-05	6.92761e-05	0.000138552	6.92761e-05	6.92761e-05	0	6.92761e-05	0	0	0.000138552	0	0	0	6.92761e-05	0	0	0	0	0	0.000138552	0.000138552	0.000554209	0.000207828	0.000484932	0	0.000277104	0.000138552	0	0	6.92761e-05
Gramella	0	0	0	0	0	0	0	0	0	0	0	0	0	0	0	0	0	0	0	0	0	0	0	0	0	0	0	0	0	0	0	0	0	0	0	0	0	0	0	0	0	0	0	0	0	0	0	0	0
Uliginosibacterium	0	0	0	0	0	0	0	0	6.92761e-05	0	0	0	0	0	0	0	0	0	0	0	0	0	0	0	0	0	0	0	0	0	0	0	0	0	0	6.92761e-05	0	0	0	0	6.92761e-05	6.92761e-05	0	0	0	0	0	0	0
Hahella	0	0	0	0	0	0	0	6.92761e-05	6.92761e-05	0	0	0	0	0	0	0	0	0	0	0	0	6.92761e-05	0	0	0	0	0	0	0	0	0	0	0	0	0	0	0	0	0	0	0.000415656	0	0	0.000138552	0	0	0	0	0
Syntrophorhabdus	0	0	0	0	0	0	0	0	0	0	0	0	0	0	0	0	0	0	0	0	0	0	0	0	0	0	0	0	0	0	0	0	6.92761e-05	0	0	0.000138552	0	6.92761e-05	6.92761e-05	0	0	0	0	0	6.92761e-05	0	0	0	0
Methylocaldum	0	6.92761e-05	0	0	0	0	0	0	0	0	0	0	0	0	0	0	0	0	0	0	0	0	0	0	0	0	0	0	0	0	0	0	0	0	0	0	0	0	0	0	0.00789747	0.000138552	0	0	0	0	0	0	0
Desulfatitalea	0	0	6.92761e-05	0	0	0	0	0	0	0	0	6.92761e-05	0	0	0	0	0	0	0	0	0.000138552	0.000138552	0	0	0	0	6.92761e-05	6.92761e-05	0	0	0	0	0	0	6.92761e-05	0	0.000138552	0	6.92761e-05	0	0	0	0	0	0	0	0	0	0
Desulfuromusa	0	0	0	0	0	0	0	0	0	0	0	0	0	0	0	0	0	0	0	0	0	0	0	0	0	0	0	6.92761e-05	0	0	0	0	0	0	0	0	0	0	0	0	0	0	0	0	0	0	0	0	0
Pediococcus	0	0	0	0	0	0	0	0	0	0	0	0	0	0	0	0	0	0	0	0	0	0	0	0	0	0	0	0	0	0	0	0	0	0	0	0	0	0	0	0	0	0	0	0	0	0	0	0	0
Motilimonas	0	0	0	0	0	0	0	0	0	0	0	0	0	0	0	0	0	0	0	0	0	0	0	0	0	0	0	0	0	0	0	0	0	0	0	0	0	0	0	0	0	0	0	0	0	0	0	0	0
Proteocatella	0	0	0	0	0	0	0	0	0	0	0	0	0	0	0	0	0	0	0	0	0	0	0	0	0	0	0	0	0	0	0	0	0	0	0	0	0	0	0	0	0	0	0	0	6.92761e-05	0	0	0	0
Paenibacillus	0	0	0	6.92761e-05	0	0	0	0	0	0	0	0	0	0	6.92761e-05	0.000207828	6.92761e-05	6.92761e-05	0	0	6.92761e-05	0	0	6.92761e-05	6.92761e-05	0	0.000415656	0	6.92761e-05	0.000138552	0	0.00859023	0.000277104	0	0	0	0.000138552	0.000207828	0	0	0.00166263	0.00200901	0.00110842	0	0.000762037	6.92761e-05	0	0	6.92761e-05
Kordiimonas	0	0	0	0	0	0	0	0	0	0	0	0	0	0	0	0	0	0	0	0	0	0	0	0	0	0	0	0	0	0	0	0	0	0	0	0	0	0	0	0	0	0	0	0	0	0	0	0	0
Leptotrichia	0	0	0	0	0	0	0	0	0	0	0	0	0	0	0	0	0	0	0	0	0	0	0	0	0	0	0	0	0	0	0	0	0	0	0	0	0	0	0	0	0	0	0	0	0	0	0	0	0
Plesiomonas	0	0	0	0	0	0	6.92761e-05	0	0	0	0	0	0	0.000207828	0	6.92761e-05	0	0	0	6.92761e-05	0	0	0	0	0	0	0	0	6.92761e-05	6.92761e-05	6.92761e-05	0	0	0	0	6.92761e-05	0	0	0	0	0	0	0	0	0	0	0	0	0
Silanimonas	0	0	0	0	0	0	0	0	0	0	0	0	0	0	0	0	0	0	0	0	0	0	0	0	0	0	0	6.92761e-05	0.000554209	0.00103914	0.000138552	0.000900589	6.92761e-05	0.000277104	0.000207828	0.000138552	0	0	0.000138552	0	0.000900589	0.000415656	0.000900589	0.000831313	0.000415656	6.92761e-05	6.92761e-05	0	0.000138552
Sulfurifustis	0	0	0	0	0	0	0	0	0	0	0	0	0	0	0	0	0	0	0	0	0	0	0	0	0	0	0	0	0	0	0	6.92761e-05	6.92761e-05	0	0	0	0	0	0	0	0	0	0	0	0	0	0	0	0
Methylomicrobium	0	0	0	0	0	0	0	0	0	0	0	0	0	0	0	0	0	0	0	0	0	0	0	0	0	0	0	0	0	0	6.92761e-05	0	0	0	0	0	0	0	0	0	0	0	0.000207828	0	0	0	0	0	0
Mesotoga	0	0	0	0	0	0	0	0	0	0	0	0	0	0	0	0	0	0	0	0	0	0	0	0	0	0	0	0	0	0	0	0	0	0	0	0	0	0	0	0	0	0	0	0	0	0	0	0	0
Robertkochia	0	0	0	0	0	0	0	0	0	0	0	0	0	0	0	0	0	0	0	0	0	0	0	0	0	0	0	0	0	0	0	0	0	0	0	0	0	0	0	0	0	0	0	0	0	6.92761e-05	0	0	0
Lactococcus	0	0	0	0	0	0	6.92761e-05	0	0	0	0	0	0	0	0	0	0	0	0	0	0	0	0	0	0	0	0	0	0	0	0	0	0	0	0	0	0	0	0	0	0	0	0	0	0	0	0	0	0
Methylotenera	0	0	0	0	6.92761e-05	0	0	0	0	6.92761e-05	0	0	0	0	0	0	0	0	0	0	0	0	0	0	0	0	0	0	0	6.92761e-05	0	0	0.000415656	0	0.000207828	0	0	0	6.92761e-05	6.92761e-05	0	0	0	0.000277104	0	0	0	0	0
Kosakonia	0	0	0	0	0	0	0	0	0	0	0	0	0	0	0	0	0	0	0	0	0	0	0	0	0	0	0	0	0	0	0.000207828	0	0	0	0	0	0	0	0	6.92761e-05	0	6.92761e-05	0	0	0	0	0	0	0
Desulfovibrio	0	0	0	0	0	0	0	0	0	0	0	0	0	0	0	0	0	0	0	0	0	0	0	0	0	0	0	0	0	0	0	0	0	0	0	0	0	0	0	0	0	6.92761e-05	0	0	0	0	0	0	0
Porticoccus	0	0	6.92761e-05	0	0	0	0	0	0	0	0	0	0	6.92761e-05	0	0	0	6.92761e-05	6.92761e-05	0	0	0	0	0	0	0	0	0	0	0	0	0	0	0	0	0.000138552	6.92761e-05	0	6.92761e-05	6.92761e-05	0	0	0	0	0	0	0	0	0
Thalassotalea	0	0	0	0	0	0	0	0	0	0	0	0	0	0	0	0	0	0	0	0	0	0	0	0	0	0	0	0	0	0	0	0	0	0	0	0	0	0	0	0	0	0	0	0	0	0	0	0	0
[truncated: 215 more columns]
